# Supplementary material for: A longitudinal assessment of host-microbe-parasite interactions resolves the zebrafish gut microbiome’s link to Pseudocapillaria tomentosa infection and pathology
Source: Microbiome. 2019 Jan 24;7:10. doi: 10.1186/s40168-019-0622-9 (PMC6346533; doi:10.1186/s40168-019-0622-9)
Supplement: Supplementary file 3 — Tab delimited rarefied sequence variant abundance table (TXT 1959 kb) [file 40168_2019_622_MOESM3_ESM.txt]

seq1	seq2	seq3	seq4	seq5	seq6	seq7	seq8	seq9	seq10	seq11	seq12	seq13	seq14	seq15	seq16	seq17	seq18	seq19	seq20	seq21	seq22	seq23	seq24	seq25	seq26	seq27	seq28	seq29	seq30	seq31	seq32	seq33	seq34	seq35	seq36	seq37	seq38	seq39	seq40	seq41	seq42	seq43	seq44	seq45	seq46	seq47	seq48	seq49	seq50
lane1-s003-index-ACACCTGGTGAT-Z0374	2824	518	10	0	71	371	53	162	0	128	1	9	52	0	14	14	0	0	110	15	0	0	54	5	0	0	46	0	0	0	0	0	0	0	0	2	0	0	0	13	0	0	0	0	27	0	0	0	0
lane1-s004-index-TATCGTTGACCA-Z0375	2839	1159	12	0	28	230	45	15	0	71	0	3	64	0	27	29	0	0	46	1	0	0	158	12	0	0	33	0	0	0	0	0	0	0	2	6	0	0	0	0	4	0	0	0	9	0	0	0	0
lane1-s005-index-TTACTGTGCGAT-Z0376	2641	1689	93	25	14	27	12	12	0	96	0	11	43	0	72	53	0	0	68	0	0	0	34	0	0	0	33	0	0	0	0	0	0	0	0	9	0	2	0	0	0	0	0	0	12	0	0	0	0
lane1-s006-index-AGGCTACACGAC-Z0377	3006	1461	12	78	3	30	5	15	0	64	0	0	101	0	12	44	0	0	46	11	0	0	19	1	0	0	15	0	0	0	0	0	0	0	0	6	0	0	0	3	6	0	0	0	10	0	0	0	0
lane1-s007-index-CTAACCTCCGCT-Z0378	2960	757	9	115	30	84	32	45	0	286	0	0	109	0	24	0	0	0	141	3	1	0	38	6	0	0	90	0	0	0	0	0	0	0	0	5	0	0	0	0	0	0	0	2	39	0	0	0	0
lane1-s008-index-GAACCAAAGGAT-Z0379	1156	0	11	0	62	2934	183	21	0	10	0	0	54	0	0	0	0	0	0	37	0	0	93	30	0	0	0	0	0	0	0	0	0	0	14	0	0	0	0	20	65	0	0	2	0	0	0	0	0
lane1-s009-index-GTATGCGCTGTA-Z0380	842	0	217	0	23	3690	62	13	0	2	0	0	43	0	0	0	0	0	0	6	0	0	22	2	0	0	0	0	0	0	0	0	0	0	0	0	0	0	0	0	14	0	0	0	0	0	0	0	0
lane1-s010-index-GTACATACCGGT-Z0381	2466	163	10	0	47	1837	49	36	0	4	0	0	203	0	0	0	0	0	0	6	0	0	4	16	0	0	0	0	0	0	0	0	0	0	0	0	0	0	0	0	12	0	0	0	3	0	0	0	0
lane1-s011-index-TCCGACACAATT-Z0382	2388	62	402	0	14	1725	56	7	3	57	2	0	104	0	0	0	0	0	29	4	0	0	22	3	0	0	0	0	0	0	0	0	0	0	0	0	0	0	0	0	4	0	0	0	9	0	0	0	0
lane1-s012-index-CCAGTGTATGCA-Z0383	1803	646	165	0	13	2128	30	5	0	10	0	0	89	0	1	0	0	0	9	0	0	0	42	3	0	0	0	0	0	0	0	0	0	0	0	0	0	0	0	0	14	0	0	0	0	0	0	0	0
lane1-s013-index-CCTCGTTCGACT-Z0384	3110	1499	29	49	9	19	18	54	0	10	0	10	69	0	16	39	0	0	16	5	0	0	0	3	0	0	0	0	0	0	0	0	0	0	1	35	0	0	0	0	1	0	0	0	0	0	0	0	0
lane1-s014-index-TGAGTCACTGGT-Z0385	4018	425	66	0	19	20	34	140	2	32	0	14	89	0	19	11	0	0	27	2	0	0	2	2	8	1	12	0	0	0	0	0	0	0	8	5	0	1	0	4	4	0	0	0	6	0	0	0	0
lane1-s015-index-GACTTGGTATTC-Z0386	4262	363	2	0	13	14	31	23	0	71	0	6	89	0	0	0	0	0	51	0	0	0	2	6	0	0	26	0	0	0	0	0	0	0	7	0	0	0	0	0	8	0	0	5	11	0	0	0	0
lane1-s016-index-TACACGATCTAC-Z0387	3916	748	35	23	10	7	12	7	0	41	0	5	71	0	11	22	0	0	42	0	0	0	0	4	0	0	7	0	0	0	0	0	0	0	1	10	0	0	0	0	0	0	0	0	12	0	0	0	0
lane1-s017-index-GCACACACGTTA-Z0388	2720	1500	66	79	13	7	10	48	0	43	0	42	41	0	59	43	0	0	30	0	0	0	0	4	0	0	16	0	0	0	0	0	0	0	0	217	0	8	0	0	0	0	0	0	9	0	0	0	0
lane1-s018-index-CACGCCATAATG-Z0389	3448	1273	12	0	19	6	42	5	28	9	11	11	0	0	0	32	0	2	12	0	2	0	6	15	0	0	0	0	0	0	0	0	0	0	0	0	0	0	0	0	0	0	0	0	0	5	0	1	0
lane1-s019-index-CAGGCGTATTGG-Z0390	3029	1602	24	52	8	12	18	23	0	21	0	30	84	0	4	32	0	0	25	0	0	0	0	6	0	0	0	0	0	0	0	0	0	0	0	11	0	0	0	0	0	0	0	0	0	3	0	0	0
lane1-s020-index-GGATCGCAGATC-Z0391	2509	1888	93	148	10	1	14	30	0	15	0	27	56	0	98	39	0	0	19	0	0	0	0	0	0	0	10	0	0	0	0	0	0	0	0	37	0	2	0	0	0	0	0	0	0	0	0	0	0
lane1-s021-index-GCTGATGAGCTG-Z0392	2907	1624	110	49	43	36	15	22	0	25	0	23	44	0	7	42	0	0	14	0	0	0	0	0	0	0	0	0	0	0	0	0	0	1	0	2	0	0	0	0	0	0	0	0	0	3	0	0	0
lane1-s022-index-AGCTGTTGTTTG-Z0393	3876	520	9	28	57	2	79	65	0	55	0	40	101	0	2	0	0	0	38	0	0	0	0	7	0	0	16	0	0	0	0	0	0	0	0	0	0	3	0	0	0	0	0	0	16	0	0	0	0
lane1-s023-index-GGATGGTGTTGC-Z0394	2234	68	90	20	475	1102	414	11	1	52	0	7	38	0	3	0	0	0	24	1	0	0	18	10	65	0	14	0	0	0	0	0	0	0	20	0	0	0	0	0	27	0	0	1	2	24	0	0	0
lane1-s024-index-GCGATATATCGC-Z0395	4376	3	4	0	96	58	116	0	0	27	0	0	52	0	18	0	0	0	15	8	0	0	26	27	0	0	0	0	0	0	0	0	0	0	5	0	0	0	0	0	7	0	0	0	0	7	0	0	0
lane1-s025-index-TAGGATTGCTCG-Z0396	3402	1110	21	0	33	10	47	2	0	22	0	3	170	0	0	33	0	0	31	0	0	0	23	2	0	0	11	0	0	0	0	0	0	0	0	0	0	0	0	0	28	0	0	0	0	0	0	0	0
lane1-s026-index-ATGTGCACGACT-Z0397	2705	1098	178	181	24	0	28	0	0	288	0	6	135	0	18	38	0	0	152	2	0	0	0	0	9	0	80	0	0	0	0	0	0	0	0	6	0	0	0	0	0	0	0	0	39	0	0	0	0
lane1-s027-index-ACGCGCAGATAC-Z0398	4044	26	21	40	72	221	67	2	0	20	0	18	214	0	15	0	0	0	23	0	0	0	32	7	0	0	7	0	0	0	0	0	0	0	0	0	0	0	0	0	19	0	0	4	0	14	0	0	0
lane1-s028-index-GACTTTCCCTCG-Z0399	2729	818	4	500	211	144	134	139	6	43	6	28	68	0	24	0	0	0	15	0	4	0	3	77	0	0	0	0	0	0	0	0	0	0	0	0	0	0	0	0	0	0	0	0	0	0	0	0	0
lane1-s029-index-ATCCCGAATTTG-Z0400	4098	8	8	0	137	76	36	99	9	89	6	0	126	0	18	0	0	0	80	0	0	0	11	42	0	0	21	0	0	0	0	0	0	3	3	0	0	0	0	0	6	0	0	0	17	0	0	0	0
lane1-s030-index-GTTGGTCAATCT-Z0401	3237	340	11	390	63	372	74	59	0	28	0	0	86	0	0	10	0	0	17	0	0	0	79	50	0	0	5	0	0	0	0	0	0	0	7	0	0	0	0	0	23	0	0	0	3	12	0	0	0
lane1-s031-index-TAGCTCGTAACT-Z0402	2629	81	4	11	151	1099	172	15	19	20	6	3	77	0	6	0	0	4	23	24	3	0	23	54	8	0	4	0	0	0	0	0	0	0	66	0	0	0	0	0	269	0	0	0	0	24	0	1	0
lane1-s032-index-CAGTGCATATGC-Z0403	3116	756	39	93	33	196	35	33	4	123	0	22	177	0	123	27	0	0	75	0	0	0	27	2	0	0	40	0	0	0	0	0	0	0	0	0	0	0	0	2	0	0	0	0	31	0	0	0	0
lane1-s033-index-TCACGGGAGTTG-Z0404	1122	1589	943	659	14	253	24	101	0	14	0	43	71	0	10	41	7	0	11	0	0	3	2	16	0	13	0	0	0	0	0	12	35	0	0	3	0	0	0	2	0	0	0	0	0	5	0	0	0
lane1-s034-index-CTGCTAACGCAA-Z0405	3337	224	438	52	16	170	31	102	3	116	1	20	156	0	0	0	6	0	42	0	0	2	27	72	7	8	30	0	0	1	0	0	0	5	0	0	3	0	1	17	3	0	0	1	15	5	0	0	0
lane1-s035-index-TTAGGGCTCGTA-Z0406	1964	536	622	1245	28	90	27	25	0	1	3	21	95	0	60	0	43	0	0	0	0	5	13	21	0	12	0	0	0	0	0	25	21	0	0	0	0	0	4	19	15	0	0	0	0	23	0	0	0
lane1-s036-index-TCTAGCGTAGTG-Z0407	2112	376	1713	88	61	154	23	25	0	86	0	10	0	0	5	0	20	0	87	0	0	7	0	49	0	15	30	0	0	6	0	0	4	3	0	0	3	0	0	37	0	0	0	0	20	0	0	0	0
lane1-s037-index-TCGAGGACTGCA-Z0408	3606	58	363	129	39	303	47	101	0	113	1	35	0	0	2	0	3	0	75	0	1	4	11	21	0	12	34	0	0	1	0	0	0	0	0	0	0	0	0	4	0	0	0	0	15	6	0	0	0
lane1-s038-index-CGGAGCTATGGT-Z0409	2719	1181	385	206	28	87	8	36	0	87	0	30	59	0	14	31	0	0	33	0	0	3	0	29	0	0	29	0	0	1	0	0	1	0	0	1	0	0	3	0	0	0	0	0	18	0	0	0	0
lane1-s039-index-AAGAGATGTCGA-Z0410	3253	605	270	33	21	261	14	75	0	123	0	9	62	0	5	0	1	0	73	0	25	0	0	50	0	1	35	0	0	1	0	0	0	0	0	0	0	0	4	9	0	0	0	0	19	8	0	0	0
lane1-s040-index-TCCAAAGTGTTC-Z0411	2772	598	285	75	41	68	38	41	0	139	0	18	0	0	4	0	0	2	42	0	4	11	0	49	0	57	30	0	0	3	0	0	0	7	0	1	13	0	67	196	7	0	0	0	10	21	0	0	0
lane1-s041-index-TACAGATGGCTC-Z0412	1512	715	664	1361	8	160	18	22	0	11	0	53	78	0	12	30	47	0	6	0	0	3	0	12	0	16	0	0	0	0	0	33	110	5	0	0	1	8	2	24	2	0	0	0	0	17	0	0	0
lane1-s042-index-ACGTGTACCCAA-Z0413	3291	209	686	242	21	200	18	65	0	39	0	27	65	0	12	0	13	0	28	0	0	4	0	27	0	8	12	0	0	1	0	0	2	0	0	0	0	0	0	2	0	0	0	0	6	4	0	0	0
lane1-s043-index-AAGGAGCGCCTT-Z0414	2855	651	662	293	16	126	23	53	2	13	1	30	164	0	7	0	6	0	12	0	0	0	0	27	0	0	0	0	0	0	0	0	1	0	0	3	0	0	0	6	0	0	0	0	0	13	0	0	0
lane1-s045-index-GTCTAATTCCGA-Z0415	1853	58	1538	74	20	100	49	27	0	47	0	15	0	0	2	0	6	5	31	2	0	19	0	46	0	117	15	0	0	0	0	0	0	10	0	2	30	0	68	191	3	0	0	0	9	23	0	0	0
lane1-s046-index-TCCGAATTCACA-Z0416	3086	111	574	634	13	253	16	63	0	13	0	8	0	0	13	0	58	0	19	0	0	0	0	36	0	5	4	0	0	0	0	24	1	0	0	0	0	0	1	6	0	0	0	0	0	7	0	0	0
lane1-s047-index-ACGCCACGAATG-Z0417	1850	1818	512	169	9	144	18	82	0	39	0	106	43	0	30	44	12	0	21	0	0	0	0	27	0	0	11	0	0	0	0	0	0	3	0	1	2	1	0	3	0	0	0	0	0	6	0	0	0
lane1-s048-index-GGCCACGTAGTA-Z0418	2179	1308	408	245	10	184	24	30	3	40	0	41	0	0	42	32	58	0	25	0	88	4	0	17	0	17	11	0	0	0	0	0	4	5	0	11	3	0	3	80	4	0	0	0	8	13	0	0	0
lane1-s049-index-TAGGAACTGGCC-Z0419	2943	1082	141	92	92	118	72	58	0	32	0	8	41	3	8	32	8	0	21	1	0	11	0	32	12	6	10	0	17	0	0	0	2	7	0	21	0	0	1	0	0	0	0	24	0	0	0	0	0
lane1-s050-index-CTAGCGAACATC-Z0420	2227	2030	40	203	16	7	17	26	0	27	0	5	0	0	145	57	42	0	20	0	0	0	0	17	0	0	0	0	93	0	0	0	0	0	0	20	0	0	0	0	0	0	0	0	0	0	0	0	0
lane1-s051-index-GACAGGAGATAG-Z0421	2587	998	51	78	66	596	62	32	0	26	0	18	0	0	0	23	0	0	16	32	0	4	0	17	0	2	0	0	20	0	0	0	0	16	28	0	0	0	0	0	16	0	0	16	0	12	0	0	0
lane1-s052-index-ATTCCTGTGAGT-Z0422	2394	1469	419	63	11	144	28	4	0	77	0	7	0	4	29	30	14	0	45	0	0	5	0	56	0	0	15	0	23	0	0	0	4	3	2	17	0	0	0	0	6	0	0	10	21	0	0	0	0
lane1-s053-index-GAGGCTCATCAT-Z0423	877	1704	1134	176	173	67	58	17	0	166	0	53	0	5	67	54	31	0	64	0	0	60	0	23	8	0	41	0	53	13	0	0	0	3	0	26	0	3	1	0	0	0	0	6	16	0	0	0	0
lane1-s054-index-TCCTCTGTCGAC-Z0424	2715	1279	51	435	1	366	9	0	0	6	0	4	0	0	16	39	0	0	6	1	0	0	0	0	0	0	0	0	50	0	0	0	0	3	0	0	0	0	0	0	0	0	0	0	0	0	0	0	0
lane1-s055-index-CTATTTGCGACA-Z0425	2182	2309	228	0	7	76	0	0	0	26	0	7	0	0	57	47	8	0	17	0	4	0	0	0	0	0	0	0	0	0	0	0	0	0	0	10	0	0	0	0	0	0	0	0	0	0	0	0	0
lane1-s056-index-AGTAGAGGGATG-Z0426	2871	1753	58	0	7	165	9	3	0	6	0	9	0	0	9	47	6	0	0	0	0	0	0	4	0	0	0	0	35	0	0	0	0	0	0	6	0	0	0	0	0	0	0	0	0	0	0	0	0
lane1-s057-index-CGCAGCGGTATA-Z0427	3562	40	112	8	27	946	24	1	3	7	0	4	45	0	10	0	0	0	0	8	5	1	0	6	0	0	0	0	0	0	0	0	0	15	2	0	0	0	0	0	7	0	0	5	0	7	0	0	0
lane1-s058-index-AATGCCTCAACT-Z0428	3413	1024	64	0	17	307	14	11	0	4	0	9	36	0	0	28	5	0	4	3	0	7	0	1	0	0	0	0	27	0	0	0	0	4	0	0	0	0	0	0	0	0	0	0	0	0	0	0	0
lane1-s059-index-GGTGTCTATTGT-Z0429	849	3356	91	83	21	19	19	31	0	87	0	75	28	4	29	92	18	0	16	0	0	4	0	53	0	0	30	0	0	2	0	0	0	2	0	35	0	0	0	0	0	0	0	40	6	0	0	0	0
lane1-s060-index-GTCAATTGACCG-Z0430	900	3042	279	162	8	0	15	14	0	28	0	53	24	0	158	74	29	0	21	0	0	2	0	10	0	0	2	0	79	0	0	0	4	4	0	65	0	0	0	0	0	0	0	6	0	0	0	0	0
lane1-s061-index-CAACACGCACGA-Z0431	2581	1032	130	103	185	11	88	52	6	25	1	159	0	0	119	25	12	0	22	0	1	18	0	84	14	20	4	0	50	7	0	0	0	24	0	0	0	3	1	0	0	0	0	6	0	0	0	0	0
lane1-s062-index-CCATGCGATAAC-Z0432	680	2553	67	324	112	5	116	67	0	107	2	130	0	0	237	77	48	1	17	0	1	38	0	25	15	18	31	0	89	57	0	0	1	30	0	29	0	14	9	0	0	0	0	6	3	0	0	0	0
lane1-s063-index-CCTCTCGTGATC-Z0433	2191	1769	39	48	60	138	28	97	6	18	8	112	39	0	48	33	16	0	12	0	2	3	0	83	0	0	0	0	48	3	0	0	0	26	5	2	0	0	0	0	6	0	0	57	0	8	0	1	0
lane1-s064-index-GCCTGAATTTAC-Z0434	178	0	2242	2504	2	0	0	0	0	0	0	0	0	0	0	0	8	0	0	0	0	0	0	0	0	0	0	0	0	0	0	59	7	0	0	0	0	0	0	0	0	0	0	0	0	0	0	0	0
lane1-s065-index-GTCCGAAACACT-Z0435	328	0	2788	1625	1	0	0	0	0	0	0	4	0	0	0	0	18	0	0	0	0	0	0	0	0	0	0	0	0	0	0	51	171	0	0	0	0	0	0	0	0	0	0	0	0	0	0	0	0
lane1-s066-index-TAAACCGCGTGT-Z0436	205	115	3011	1548	3	0	0	1	1	0	1	6	0	0	0	0	38	0	7	0	0	3	0	0	0	0	0	0	0	0	0	55	1	0	0	0	0	0	0	0	0	0	0	0	0	0	0	0	0
lane1-s067-index-CTAGATTTGCCA-Z0437	203	0	3140	1479	0	0	0	1	0	0	0	3	0	0	0	0	125	0	0	0	0	0	0	1	0	0	0	0	0	0	0	46	1	0	0	0	0	0	0	0	0	0	0	0	0	0	0	0	0
lane1-s068-index-TAAGGTAAGGTG-Z0438	133	0	2987	1778	2	0	0	0	0	0	0	0	0	0	0	0	48	0	0	0	0	0	0	0	0	0	0	0	0	0	0	47	5	0	0	0	0	0	0	0	0	0	0	0	0	0	0	0	0
lane1-s069-index-CAGGAAGGTTAA-Z0439	776	0	1378	2621	1	0	0	0	4	0	6	4	0	0	0	0	61	0	0	0	1	0	0	0	0	0	0	0	0	0	2	73	52	0	0	0	0	0	0	0	0	0	0	0	0	0	0	0	0
lane1-s070-index-TGGCATACGGCA-Z0440	97	0	3244	1518	0	1	0	0	1	0	1	1	0	0	0	0	69	0	0	0	0	0	0	0	0	0	0	0	0	0	0	41	27	0	0	0	0	0	0	0	0	0	0	0	0	0	0	0	0
lane1-s071-index-ACTATTGTCACG-Z0441	100	0	887	3895	2	0	0	0	8	0	1	2	0	0	0	0	3	0	0	0	0	0	0	0	0	0	0	0	0	0	1	97	2	0	0	1	0	0	0	0	0	0	0	0	0	0	0	0	0
lane1-s072-index-CGAGTTGTAGCG-Z0442	526	0	3316	1024	4	3	0	0	5	0	7	7	0	0	0	0	51	0	3	0	3	16	0	0	0	3	0	0	0	0	2	19	5	0	0	0	0	0	0	0	0	0	0	0	0	0	0	0	0
lane1-s073-index-CGACTGTCTTAA-Z0443	298	0	1581	2560	0	0	0	0	25	32	13	0	0	0	0	0	27	0	16	0	1	1	0	0	0	0	0	0	0	0	6	66	333	0	0	0	0	0	0	0	0	0	0	0	0	0	6	3	0
lane1-s074-index-GCTCAGTGCAGA-Z0444	1326	0	2463	968	1	1	0	0	17	0	16	2	0	0	0	0	104	0	8	0	6	1	0	0	0	2	0	0	0	0	0	26	20	0	0	4	0	0	0	0	0	0	0	0	0	0	7	0	0
lane1-s075-index-TACTAATCTGCG-Z0445	1876	0	647	1651	2	0	0	2	82	52	36	26	0	0	0	0	240	0	16	0	18	7	0	11	0	1	22	0	0	0	13	57	5	0	0	0	0	0	0	0	0	7	0	0	3	0	10	3	0
lane1-s076-index-ATGTGGGACCCA-Z0446	1145	0	2957	670	5	26	0	0	10	5	5	4	0	0	0	0	47	0	4	2	2	13	0	0	0	4	0	0	0	0	0	0	8	0	0	0	0	0	0	66	0	0	0	0	0	0	2	0	0
lane1-s077-index-TATGCACCAGTG-Z0447	129	39	4315	187	1	31	2	0	20	4	12	0	0	0	0	0	116	0	0	0	3	6	0	0	0	1	0	0	0	0	0	0	84	0	0	0	0	0	0	34	0	2	0	0	0	0	0	0	0
lane1-s078-index-AGAGCCTACGTT-Z0448	135	0	4240	469	2	9	8	0	26	7	18	0	0	0	0	0	15	0	0	0	6	3	0	9	0	1	0	0	0	0	0	15	9	0	0	0	0	0	0	3	0	0	0	0	0	0	4	1	0
lane1-s079-index-CGGACTACAACT-Z0449	1343	22	14	0	336	348	40	224	508	41	322	6	0	20	0	0	0	0	11	0	138	21	0	9	0	3	12	0	0	7	101	0	0	0	0	0	0	0	0	0	0	41	0	6	0	9	49	50	0
lane1-s080-index-CGGGTTTGACGA-Z0450	347	1945	567	80	681	209	230	176	6	106	13	126	0	27	43	48	24	0	22	0	0	82	0	6	30	8	43	0	33	13	1	0	0	12	0	29	3	3	2	0	0	0	0	0	0	0	0	0	0
lane1-s081-index-TGGCACCGATTA-Z0451	1705	1655	315	25	314	237	56	43	5	235	3	54	0	67	4	63	1	0	73	0	0	12	0	9	6	0	62	0	18	10	0	0	0	0	0	1	0	0	0	0	0	0	0	0	16	0	0	0	0
lane1-s082-index-CTACCGGATCAA-Z0452	567	2656	637	159	87	36	15	9	19	199	15	31	0	43	28	65	41	0	36	3	5	5	0	0	3	2	56	0	42	7	3	0	3	0	1	111	0	2	0	0	0	2	0	0	14	2	5	0	0
lane1-s083-index-AGCAAACACCCG-Z0453	2311	998	209	0	345	469	13	73	43	84	45	34	0	17	9	27	4	0	33	31	19	9	0	3	0	0	16	0	29	3	0	0	0	6	4	11	0	0	0	0	1	3	0	0	5	0	13	2	0
lane1-s084-index-AACCGCGGTCAA-Z0454	2108	824	32	0	15	46	0	5	374	18	261	0	0	3	0	25	1	0	7	10	74	0	0	0	0	0	0	0	0	0	70	0	0	0	0	0	0	0	0	0	0	37	0	0	0	0	29	36	136
lane1-s085-index-GATTGGTTGCAC-Z0455	875	2414	10	0	5	33	0	2	334	3	193	0	0	0	0	68	0	0	0	0	84	0	0	0	0	6	0	0	150	0	48	0	0	0	0	0	0	0	0	0	0	28	0	0	0	0	34	21	0
lane1-s086-index-TCAAGCTCAAGC-Z0456	3053	1043	14	59	34	374	8	16	25	76	13	4	47	35	20	22	0	0	23	0	3	0	0	3	0	0	21	0	49	6	2	0	0	0	2	0	0	0	0	0	0	0	0	0	10	0	0	2	0
lane1-s087-index-TAATCCACAGCG-Z0457	3394	588	8	34	119	269	38	81	9	70	6	1	78	68	2	0	0	0	42	12	2	6	0	4	0	0	13	0	29	15	0	0	0	4	3	8	0	0	0	0	2	0	0	0	12	0	3	0	0
lane1-s088-index-GGTCACTGACAG-Z0458	1382	2033	123	175	203	302	124	52	2	62	4	68	29	36	21	48	0	0	23	0	1	63	0	2	15	2	16	0	42	67	0	0	0	5	0	29	0	0	0	0	0	0	0	0	6	0	0	0	0
lane1-s089-index-GACTCGAATCGT-Z0459	731	2131	551	156	325	129	32	95	6	175	1	204	0	0	53	62	39	0	48	0	0	24	0	2	9	1	50	0	50	10	0	0	0	3	0	46	0	13	0	0	0	0	0	0	8	0	0	0	0
lane1-s090-index-ATGGACCGAACC-Z0460	437	2337	490	50	168	203	26	52	156	167	101	115	0	3	36	62	5	0	26	0	36	0	0	10	7	0	32	0	41	7	42	0	4	1	0	24	0	0	0	0	0	16	0	0	7	8	7	11	8
lane1-s091-index-AAGATGGATCAG-Z0461	442	1594	241	39	402	113	86	190	296	61	203	100	0	4	25	49	2	0	7	14	82	6	0	0	13	4	22	0	16	14	46	0	0	2	5	8	0	8	0	0	4	38	0	0	0	10	31	22	0
lane1-s092-index-AGCCGGCACATA-Z0462	655	2462	407	106	221	244	83	92	21	92	17	178	0	1	27	54	2	0	29	5	6	7	0	9	15	7	29	0	46	4	8	0	0	7	2	3	0	1	0	0	0	2	0	4	8	6	3	3	0
lane1-s093-index-ACGATGCGACCA-Z0463	1441	2073	239	89	134	407	8	9	6	117	4	112	0	2	18	68	4	0	43	3	0	0	0	0	0	0	25	0	38	5	0	0	2	0	0	111	0	0	0	0	0	0	0	0	8	7	0	0	0
lane1-s094-index-CCAAGTCTTACA-Z0464	56	0	4708	20	4	0	1	0	62	1	33	3	0	0	0	0	0	0	0	0	16	4	0	0	0	0	0	0	0	0	4	0	3	0	0	0	0	0	0	0	0	0	0	0	0	0	9	4	0
lane1-s095-index-ACACTAGATCCG-Z0465	660	0	2333	1881	0	0	0	0	24	0	15	0	0	0	4	0	22	0	0	0	1	0	0	0	0	0	0	0	0	0	0	53	2	0	0	0	0	0	0	0	0	0	0	0	0	0	0	0	0
lane1-s096-index-GCTCGAAGATCG-Z0466	816	69	3621	106	5	12	4	3	87	7	47	0	0	0	0	0	10	0	3	3	19	7	0	0	0	5	0	0	0	0	3	0	8	0	0	0	0	0	0	0	0	0	0	0	0	0	20	6	0
lane1-s097-index-CGCAAATTCGAC-Z0467	1101	0	1278	2253	0	2	4	0	7	29	1	0	0	0	11	0	86	0	11	0	2	0	0	0	0	0	0	0	0	0	0	45	161	0	0	0	0	0	0	0	0	0	0	0	0	0	0	2	0
lane1-s098-index-TAACTCTGATGC-Z0468	2025	0	1748	1133	0	2	0	0	4	3	1	0	0	0	0	0	54	0	0	0	0	0	0	0	0	0	0	0	0	0	0	29	0	0	0	0	0	0	0	1	0	0	0	0	0	0	0	0	0
lane1-s099-index-TACGATGACCAC-Z0469	297	0	3514	1005	2	5	0	2	14	0	6	0	0	0	1	0	94	0	0	0	1	5	0	0	0	0	0	0	0	0	0	26	18	0	0	0	0	0	0	1	0	3	0	0	0	0	0	0	0
lane1-s100-index-TTCGCCCTTCAG-Z0470	1979	0	1906	780	0	0	0	0	0	2	6	0	0	0	0	0	4	0	0	0	0	1	0	168	0	0	0	0	0	0	0	0	0	0	0	0	0	0	0	0	0	0	0	0	0	10	0	0	0
lane1-s101-index-ATTCTGTGAGCG-Z0471	1277	0	702	1514	7	174	11	3	182	18	89	12	0	0	34	0	177	0	0	0	55	26	0	6	0	3	0	0	0	0	37	40	0	0	0	0	0	0	0	122	5	22	0	0	0	0	0	18	0
lane1-s102-index-GCACTACCGAAT-Z0472	1791	0	2183	903	6	0	0	0	25	5	15	1	0	0	0	0	11	0	0	0	2	0	0	0	0	0	0	0	0	0	3	23	0	0	0	0	0	0	0	0	0	0	0	1	0	0	5	1	0
lane1-s103-index-GGTAACAGCTCG-Z0473	2040	0	647	2121	2	5	0	0	11	0	14	4	0	0	0	0	81	0	0	0	3	3	0	0	0	0	0	0	0	0	0	49	7	0	0	0	0	0	0	0	0	0	0	0	0	0	5	0	0
lane1-s104-index-CAGCATGTGTTG-Z0474	1728	0	2986	194	0	0	0	0	7	13	7	0	0	0	0	0	53	0	0	0	3	5	0	0	0	1	0	0	0	0	0	0	0	0	0	0	0	0	0	0	0	0	0	0	0	0	0	0	0
lane1-s105-index-ACGTGAGAGAAT-Z0475	1677	0	1231	1588	2	4	4	0	36	9	15	4	0	0	28	0	297	0	3	0	10	1	0	0	0	0	0	0	0	0	2	52	0	0	0	0	0	0	0	0	0	2	0	0	0	0	0	0	0
lane1-s106-index-CGTTTAGAGTCG-Z0476	3187	0	1516	123	4	0	0	1	20	4	13	0	0	0	0	0	103	0	0	0	2	4	0	2	0	0	0	0	0	0	0	0	0	0	0	0	0	0	0	1	0	0	0	0	0	0	3	0	0
lane1-s107-index-CTTGCTGAAGAC-Z0477	2196	0	2630	54	0	0	0	1	12	7	14	0	0	0	0	0	28	0	11	4	6	11	0	0	0	3	0	0	0	0	0	0	0	0	0	0	0	0	0	3	0	0	0	0	0	0	0	0	0
lane1-s108-index-GGAGGTTATCCG-Z0478	2020	1282	1029	114	7	0	5	25	58	5	30	167	0	0	12	29	0	0	3	9	17	26	0	0	0	10	0	0	0	0	0	0	0	0	0	12	3	0	0	0	0	11	0	0	0	0	0	0	0
lane1-s109-index-TAAAGTCACCCT-Z0479	4022	81	4	0	217	1	63	130	23	22	18	37	36	83	6	0	0	0	10	0	12	5	0	5	14	12	0	0	0	3	4	0	0	4	1	7	9	6	7	0	1	0	0	0	0	0	0	9	0
lane1-s110-index-TCGCATGAAGTC-Z0480	2709	1598	42	59	80	4	13	36	17	50	6	82	0	57	28	32	0	0	16	0	2	4	0	3	0	0	14	0	0	3	0	0	0	8	5	0	0	1	0	0	0	0	0	0	0	0	1	0	28
lane1-s111-index-TTGCAGACAGGC-Z0481	3283	1147	15	36	210	5	26	59	4	51	3	18	0	48	13	37	0	0	20	0	0	2	0	0	0	0	0	0	0	2	0	0	0	0	0	0	0	0	0	0	0	0	0	0	0	0	0	0	0
lane1-s112-index-GAGGCCATCAGT-Z0482	2444	1984	13	173	65	2	31	30	7	25	0	13	0	33	28	53	0	0	14	0	0	0	0	0	0	1	8	0	0	2	0	0	5	0	9	0	0	0	0	0	0	0	0	0	0	0	0	0	0
lane1-s113-index-TGCGGCATCGAA-Z0483	3826	642	21	0	110	9	46	15	3	11	4	23	33	56	1	15	0	0	4	0	2	0	0	4	8	0	4	2	0	6	0	0	0	3	7	0	0	0	0	0	1	0	0	0	0	2	0	1	41
lane1-s114-index-ACACGAGCCACA-Z0484	410	7	10	0	67	217	129	19	501	0	294	16	0	0	1	0	0	0	0	10	130	0	1018	214	0	0	0	0	0	3	94	0	0	20	187	0	0	0	0	0	80	63	0	10	0	31	44	16	0
lane1-s115-index-CTCCTGAAAGTT-Z0485	643	3226	195	289	7	2	1	11	18	152	11	140	0	0	46	79	0	0	28	0	3	0	2	0	0	0	47	0	42	1	0	0	0	0	2	15	0	5	0	0	0	0	0	0	7	0	1	0	0
lane1-s117-index-TGGACACCGAAC-Z0486	2662	1563	4	83	24	79	27	94	5	23	0	49	0	13	22	27	0	0	6	0	1	0	90	45	0	0	0	0	43	11	0	0	0	8	7	0	0	1	0	0	0	1	0	5	0	9	0	0	0
lane1-s118-index-GATAGCTGTCTT-Z0487	3519	392	16	81	76	53	29	104	5	9	3	48	96	27	139	0	0	1	14	1	0	0	24	39	0	0	0	0	0	10	0	0	0	16	13	1	8	4	0	0	4	0	0	12	0	9	0	0	68
lane1-s119-index-TGACCGGTCAAT-Z0488	3059	1392	14	79	55	24	16	43	10	0	11	24	100	10	23	33	4	0	14	0	3	0	10	17	0	0	0	0	0	11	0	0	0	4	3	0	0	0	0	0	0	0	0	0	0	0	0	0	36
lane1-s120-index-TGTGATGGAGAA-Z0490	2269	1754	69	307	14	7	18	17	0	3	0	117	0	6	33	48	0	0	3	0	0	0	5	0	0	0	0	0	36	6	0	0	0	3	0	139	0	7	0	0	0	0	0	0	0	0	0	0	94
lane1-s121-index-CCTCTACCTACG-Z0491	3446	1061	11	102	24	20	20	26	2	3	1	11	0	24	18	35	0	0	0	0	0	0	7	12	0	0	0	0	15	20	0	0	0	6	0	1	0	2	0	0	0	0	0	0	0	0	0	0	131
lane1-s122-index-GTCGTCCTAAAT-Z0492	2420	1740	48	138	33	3	12	39	3	6	1	148	0	19	41	54	0	0	3	0	0	0	0	1	0	0	0	0	35	21	0	0	0	6	3	26	0	7	0	0	0	0	0	0	0	0	0	0	117
lane1-s123-index-CCTTGGCTATCC-Z0493	2586	39	7	0	361	307	333	330	35	10	18	57	0	39	8	0	0	2	0	0	2	0	12	474	64	4	0	0	0	59	5	0	0	25	6	0	0	4	0	0	4	0	0	17	0	0	0	4	102
lane1-s124-index-CGTAACCAACCA-Z0494	58	15	11	0	0	0	5	0	1129	0	680	0	0	0	0	0	0	0	0	12	203	0	0	0	0	2	0	0	0	0	179	0	0	0	0	0	0	0	0	0	5	135	0	58	0	0	89	66	0
lane1-s125-index-CATTTGGACGAC-Z0495	646	0	3915	339	0	0	0	0	10	14	6	5	0	0	0	0	30	0	19	0	0	0	0	5	0	0	0	0	0	0	0	0	3	0	0	0	0	0	0	0	0	0	0	0	0	0	0	0	0
lane1-s126-index-TGGAGCACGTTG-Z0496	2345	212	2233	60	0	0	2	2	39	0	25	0	0	0	6	0	28	0	0	0	15	0	0	0	0	0	0	0	0	0	0	0	0	0	0	0	0	0	0	0	0	0	0	0	0	0	5	5	0
lane1-s127-index-GCGACTTGTGTA-Z0497	268	0	1738	2748	0	0	0	0	13	26	7	0	0	0	20	0	48	0	15	0	0	0	0	0	0	0	12	0	0	0	0	64	27	0	0	0	0	0	0	0	0	0	0	0	12	0	0	0	0
lane1-s128-index-ATTCATGGACGC-Z0498	688	26	4163	0	0	3	0	0	21	0	19	0	0	0	0	0	10	0	0	0	11	0	0	1	0	0	0	0	0	0	0	0	22	0	0	0	0	0	0	0	0	0	0	0	0	0	0	7	0
lane1-s129-index-GTTACGCATTAC-Z0499	2104	337	2222	63	2	2	6	0	59	0	35	4	0	0	0	0	34	0	0	0	13	0	0	0	0	0	0	0	0	0	5	0	0	0	0	0	0	0	0	0	0	4	0	0	0	0	0	3	0
lane1-s130-index-ATGTACGGCGAC-Z0500	689	0	1587	2182	0	0	0	0	9	28	4	0	0	0	10	0	392	0	25	0	2	0	0	0	0	0	5	0	0	0	0	60	3	0	0	0	0	0	0	0	0	0	0	0	0	0	0	0	0
lane1-s131-index-TAATCGGATTCC-Z0501	228	105	4220	246	0	0	0	2	36	1	15	0	0	0	0	0	3	0	0	0	3	0	0	0	0	0	0	0	0	0	0	0	105	0	0	0	0	0	0	0	0	0	0	0	0	0	4	8	0
lane1-s132-index-AACCATCGGGTG-Z0502	2367	166	1664	46	4	7	0	7	165	0	108	12	0	0	0	0	6	0	0	0	38	0	0	19	0	0	0	0	0	0	12	0	3	0	0	0	0	0	0	0	0	12	0	0	0	0	0	21	0
lane1-s133-index-TACCTCTCAGAA-Z0503	803	0	3479	466	0	0	0	0	13	0	10	0	0	0	0	0	208	0	0	0	4	0	0	0	0	0	0	0	0	0	0	0	0	0	0	0	0	0	0	0	0	0	0	0	0	0	0	2	0
lane1-s134-index-TTCCGTAGGGAT-Z0504	1745	0	2416	668	0	1	0	0	4	0	5	0	0	0	0	0	142	0	0	0	0	0	0	0	0	0	0	0	0	0	0	10	8	0	0	0	0	0	0	0	0	0	0	0	0	0	0	0	0
lane1-s135-index-CCTAATGGAACC-Z0505	795	32	3963	63	0	0	0	0	35	0	28	0	0	0	0	0	1	0	0	0	12	0	0	5	0	0	0	0	0	0	0	0	0	0	0	0	0	0	0	0	0	0	0	0	0	0	10	1	0
lane1-s136-index-TTCTGGGAACAC-Z0506	1367	34	2780	724	0	0	3	0	19	3	18	3	0	0	0	0	5	0	0	0	9	0	0	0	0	0	0	0	0	0	0	15	0	0	0	6	0	0	0	0	0	0	0	0	0	0	2	4	0
lane1-s137-index-ATTATACCTCGG-Z0507	765	0	1199	2736	0	0	0	0	5	9	4	0	0	0	12	0	50	0	7	0	0	0	0	0	0	0	0	0	0	0	0	68	141	0	0	0	0	0	0	0	0	0	0	0	0	0	0	0	0
lane1-s138-index-GCTAATTACGCT-Z0508	324	12	4601	0	0	2	0	0	16	0	13	0	0	0	0	0	4	0	0	0	6	0	0	0	0	0	0	0	0	0	0	0	0	0	0	0	0	0	0	0	0	0	0	0	0	0	4	0	0
lane1-s139-index-GTCATTCACGAG-Z0509	890	90	3772	0	0	2	0	12	65	0	41	0	0	0	0	0	4	0	0	0	8	0	0	0	0	0	0	0	0	0	0	0	0	0	0	0	0	0	0	0	0	1	0	0	0	0	0	5	0
lane1-s140-index-TAGAACTCACCT-Z0510	2396	319	61	0	1624	16	64	36	28	39	11	31	0	33	9	0	0	7	32	7	7	0	0	0	9	7	7	28	0	30	3	0	0	20	4	2	0	10	0	0	2	0	0	0	0	0	0	4	0
lane1-s141-index-AGATAGGACAGG-Z0511	46	16	0	0	273	32	38	0	454	0	299	0	0	1	0	0	0	0	0	1252	128	0	0	0	0	0	0	0	0	0	102	0	0	3	258	0	0	0	0	0	9	51	0	0	0	37	38	27	0
lane1-s142-index-GCGTGTTAAACC-Z0512	2254	4	6	0	422	9	98	0	49	0	39	0	0	3	0	0	0	0	0	1073	8	0	0	0	0	0	0	5	0	4	0	0	0	2	137	0	0	0	0	0	32	0	0	0	0	8	4	6	0
lane1-s143-index-CTCCTACTGTCT-Z0513	141	10	13	0	22	0	4	0	721	0	429	0	0	0	0	0	0	0	0	928	135	0	0	0	0	7	0	0	0	0	128	0	0	55	18	0	0	0	0	0	8	59	0	0	0	61	54	59	0
lane1-s144-index-GTAAGTCGTGGC-Z0514	61	11	0	0	3	0	0	0	1116	0	596	0	0	0	0	0	0	0	0	0	256	0	0	0	0	12	0	0	0	0	170	0	0	0	0	0	0	0	0	0	0	108	0	0	0	0	84	71	0
lane1-s145-index-GGTAGGAACAAT-Z0515	2418	10	8	0	1257	307	107	117	10	6	7	15	169	34	2	0	0	18	0	104	1	0	3	11	17	0	0	0	0	76	3	0	0	12	46	0	0	5	0	0	0	0	0	0	0	10	0	3	0
lane1-s146-index-CAAGTTTACGGC-Z0516	2281	332	35	0	1357	388	103	46	29	4	17	18	89	8	11	0	0	11	0	48	2	0	0	0	13	0	0	3	0	48	0	0	0	14	0	0	0	2	0	0	0	0	0	0	0	4	3	0	0
lane1-s147-index-CTGGAAATCTGC-Z0517	3319	503	5	0	112	763	18	5	46	5	31	0	0	39	0	14	0	0	0	8	3	0	0	16	0	0	0	0	0	3	4	0	0	0	4	0	0	0	0	0	0	0	0	0	0	0	0	8	0
lane1-s148-index-GACTGATCATCT-Z0518	455	1880	610	28	714	511	86	30	6	6	2	71	0	36	13	38	0	7	10	204	3	0	0	2	6	0	0	0	0	44	0	0	0	12	38	0	0	5	0	0	3	0	0	0	0	16	0	0	10
lane1-s149-index-AGAACACGTCTC-Z0519	655	3	3	0	1280	992	37	109	35	10	13	0	40	5	0	0	0	3	0	580	7	0	21	3	0	0	0	0	0	25	4	0	0	5	117	0	0	0	0	0	0	0	0	36	0	34	3	0	0
lane1-s150-index-GTGCCGGTGATA-Z0520	717	1656	47	154	1052	94	324	87	1	21	0	73	0	4	86	42	0	90	7	0	0	0	0	0	48	125	0	4	34	33	0	0	0	3	0	19	89	56	13	0	0	0	0	0	0	0	0	0	0
lane1-s151-index-ATCTCTGGCATA-Z0521	355	2319	174	164	529	101	269	104	6	79	1	89	0	34	145	57	0	39	27	27	0	0	0	0	50	60	16	5	61	70	0	0	0	3	2	35	15	21	8	0	0	0	0	0	0	0	0	0	0
lane1-s152-index-TGATTTGGACCT-Z0522	1369	960	16	172	1415	79	168	148	0	76	0	31	0	16	120	26	1	9	23	4	16	0	0	0	44	27	27	2	9	53	0	0	0	0	0	17	8	28	1	0	0	0	0	0	8	0	0	0	45
lane1-s153-index-TGTGAGCACGGT-Z0523	727	2235	37	166	446	43	204	126	0	27	1	81	0	4	173	65	4	55	0	24	0	0	0	0	52	121	15	1	64	40	0	0	0	6	9	32	17	62	7	0	0	0	0	0	0	0	0	0	26
lane1-s154-index-ACACAAAGGGAG-Z0524	1430	881	7	0	832	450	101	119	47	32	25	16	0	35	5	14	0	9	20	149	8	0	2	0	21	5	14	8	27	63	8	0	0	11	48	0	8	1	0	0	2	4	0	0	0	18	0	2	29
lane1-s155-index-TTAGGTGCAGCT-Z0525	1763	0	495	2364	11	11	2	3	6	125	2	0	0	0	0	0	88	0	37	5	2	0	0	0	0	0	23	0	0	0	0	49	0	0	0	0	0	0	0	0	0	0	0	0	12	0	0	0	0
lane1-s156-index-CATCGGTCAAGG-Z0526	3724	27	390	256	10	41	4	0	7	221	2	0	0	0	0	0	36	0	153	0	3	0	0	19	0	0	70	0	0	0	0	0	0	0	0	0	0	0	0	0	0	0	0	0	35	0	0	0	0
lane1-s157-index-TGAGGATGATAG-Z0527	2527	31	407	255	22	1310	3	0	13	154	4	0	0	4	3	0	8	0	88	2	0	0	0	69	0	1	55	0	0	4	0	0	0	0	0	0	0	0	0	0	0	0	0	0	21	0	0	0	0
lane1-s159-index-TAAGGCCTATCG-Z0529	2506	1204	84	119	7	58	52	19	149	55	84	29	0	0	22	27	4	0	33	0	38	22	6	4	0	5	19	0	0	2	25	0	4	2	0	0	6	16	0	0	2	9	0	0	4	7	12	7	0
lane1-s160-index-CACGAGGTCATT-Z0530	2704	0	174	1208	10	565	2	0	5	115	8	0	0	0	0	0	34	0	54	0	0	0	0	37	0	0	30	0	0	1	0	22	1	0	0	0	0	0	0	0	0	0	0	0	16	0	0	0	0
lane1-s161-index-CACATGCCTAAG-Z0531	2585	0	452	1314	13	111	0	3	10	173	9	0	0	0	0	0	115	0	103	0	0	2	0	3	0	0	47	0	0	0	0	32	0	0	0	0	0	0	0	0	0	0	0	0	27	0	0	0	0
lane1-s162-index-TGCTATATCTGG-Z0532	1825	0	549	1988	7	43	3	0	9	95	6	0	0	0	13	0	306	0	63	0	2	0	0	5	0	0	26	0	0	0	0	39	4	0	0	0	0	0	0	0	0	0	0	0	16	0	0	0	0
lane1-s163-index-AAGTGGACTCTC-Z0533	2832	0	114	1365	9	339	1	0	5	137	5	0	0	2	0	0	6	0	70	0	0	0	0	24	0	0	26	0	0	0	0	44	0	0	0	0	0	0	0	0	0	0	0	0	15	0	0	0	0
lane1-s164-index-TACGTCCCGTTC-Z0534	3299	48	848	137	11	148	0	0	12	199	7	0	0	8	7	0	17	0	116	0	3	0	0	19	0	0	63	0	0	0	0	0	0	0	0	0	0	0	0	4	0	0	0	0	36	0	0	3	0
lane1-s165-index-AAGCCTACACGT-Z0535	2495	0	416	1652	5	42	0	0	5	131	4	0	0	0	0	0	39	0	67	0	2	1	0	4	0	0	44	0	0	0	0	44	0	0	0	0	0	0	0	0	0	0	0	0	23	0	0	2	0
lane1-s166-index-CTGTAGGAGACC-Z0536	2410	0	530	1046	33	472	4	0	2	221	0	0	0	0	0	0	18	0	82	0	0	5	0	22	0	0	61	0	0	1	0	23	0	0	0	0	0	0	0	0	0	0	0	0	24	0	0	0	0
lane1-s167-index-CCTTAAGTCAGT-Z0537	2219	130	1111	1028	8	28	0	0	10	155	10	3	0	0	0	0	94	0	86	0	0	0	0	0	0	0	36	0	0	0	0	22	2	0	0	0	0	0	0	0	0	0	0	0	28	0	0	0	0
lane1-s168-index-AACGGCAGCATC-Z0538	2728	241	955	476	2	8	0	0	2	184	0	0	0	0	7	0	133	0	119	0	0	0	0	0	0	0	61	0	0	3	0	0	5	0	0	0	0	0	0	0	0	0	0	0	47	0	0	0	0
lane1-s169-index-CTGGCCTAGGAA-Z0539	1606	0	2177	848	1	74	0	0	0	28	1	0	0	0	5	0	172	0	27	0	0	0	0	5	0	0	12	0	0	0	0	26	0	0	0	0	0	0	0	0	0	0	0	0	6	0	0	0	0
lane1-s170-index-TCCAGGCTTAAT-Z0540	1647	1058	343	0	396	0	357	0	36	0	16	41	0	63	0	35	0	64	0	1	5	38	0	0	59	31	0	249	0	99	6	0	0	62	0	0	1	25	2	0	0	0	0	0	0	0	3	3	0
lane1-s171-index-GATAGAAAGCCA-Z0541	1107	11	11	0	17	11	21	0	834	0	498	0	0	0	0	0	0	0	0	31	199	0	0	0	0	0	0	0	0	0	177	0	0	0	0	0	0	0	0	0	0	69	0	0	0	0	68	48	0
lane1-s172-index-TGTTTGAGCTGT-Z0542	2638	4	4	0	30	0	304	0	51	0	36	0	0	0	0	0	0	196	0	48	18	0	0	0	48	7	0	377	0	8	0	0	0	68	42	0	0	4	39	0	23	6	0	0	0	14	4	3	0
lane1-s173-index-ATGGATACGCTC-Z0543	42	16	2	0	16	3	560	0	187	0	151	0	0	7	0	0	0	4	0	149	59	0	0	0	23	0	0	62	0	12	30	0	0	71	90	0	0	0	0	0	152	31	21	0	0	56	36	28	0
lane1-s174-index-CCATTCGCCCAT-Z0544	4672	214	29	0	12	0	14	0	14	0	5	0	0	4	0	0	0	0	0	0	0	0	0	0	0	0	0	0	13	0	0	0	0	0	0	0	0	0	0	0	0	0	0	0	0	0	0	0	0
lane1-s175-index-TACCCAGAGATC-Z0545	3327	4	6	0	194	14	426	0	14	1	9	0	0	316	0	0	0	93	0	32	0	1	0	7	71	0	0	42	0	139	0	0	0	10	14	0	4	0	1	0	0	0	0	0	0	0	0	1	0
lane1-s176-index-ACCCGTATGATG-Z0546	4080	5	4	0	124	26	86	0	67	0	56	0	0	107	0	0	0	0	0	50	20	0	2	2	11	0	0	7	0	59	5	0	0	2	2	0	0	0	0	0	0	5	0	0	0	0	9	7	0
lane1-s177-index-CCATAATCCGTA-Z0547	4190	0	4	5	129	106	206	0	4	0	3	0	0	71	0	0	0	2	0	27	0	0	3	1	40	0	0	8	0	21	0	0	0	6	25	0	0	0	0	0	0	0	0	0	0	8	0	0	0
lane1-s178-index-TGAGTTCGCTAT-Z0548	3039	2	1	0	3	2	21	0	18	0	8	0	0	0	0	0	0	0	0	32	1	0	0	0	0	0	0	7	0	0	0	0	0	8	13	0	0	0	0	0	0	0	0	0	0	3	2	0	0
lane1-s179-index-CACACAGCGTTA-Z0549	1466	27	2	0	67	4	1118	0	11	0	9	5	0	261	1	0	0	240	0	0	4	0	0	0	149	53	0	251	0	94	2	0	0	14	0	0	67	55	129	0	0	0	0	0	0	0	0	0	0
lane1-s180-index-TCGAGTTTGGTT-Z0550	1904	1982	14	131	51	2	180	8	0	11	0	72	0	20	8	59	0	4	2	3	0	4	0	0	42	6	0	9	39	31	0	0	0	26	0	0	3	24	13	0	0	0	0	0	0	0	0	0	0
lane1-s181-index-TTACGAGACGGC-Z0551	2515	2064	20	183	6	2	2	0	1	30	0	7	0	0	11	50	0	0	26	4	0	2	0	0	0	0	0	0	32	11	0	0	4	4	0	0	0	16	0	0	0	0	0	0	0	0	0	0	0
lane1-s182-index-CGAGATACCCAG-Z0552	2059	1780	5	271	100	4	163	4	0	45	0	82	0	59	30	38	0	17	17	4	14	0	0	1	49	0	10	16	40	62	0	0	0	10	0	0	3	15	8	0	0	0	0	0	5	0	0	0	0
lane1-s183-index-CAACGGGTAGTC-Z0553	3833	853	71	0	4	0	5	0	14	0	11	6	0	7	0	26	0	2	0	4	3	0	0	0	0	0	0	0	36	5	0	0	0	2	0	0	0	3	11	0	0	0	0	0	0	1	0	0	0
lane1-s184-index-AGTTTGCAACGC-Z0554	2467	1978	10	191	17	1	20	5	13	11	8	21	0	1	28	55	0	4	10	1	2	0	0	3	7	0	0	6	46	30	0	0	0	5	0	0	0	27	0	0	0	0	0	0	0	0	0	4	0
lane1-s185-index-ACTTATGCGGTT-Z0555	1087	2935	439	0	4	3	0	39	0	149	0	1	51	0	29	82	84	0	60	0	0	0	0	0	0	1	12	0	0	2	0	0	0	0	0	5	0	3	0	0	0	0	0	0	7	0	0	0	0
lane1-s186-index-AAGGTGTAAGGT-Z0556	501	2821	997	39	13	0	0	8	1	179	0	20	0	0	56	76	78	2	56	0	0	0	0	0	0	0	17	0	0	0	0	0	0	17	0	17	0	1	0	0	0	0	0	0	0	0	0	0	0
lane1-s187-index-GTAAGCACCTAC-Z0557	1369	2661	507	0	3	11	4	12	0	84	0	5	94	0	76	68	38	0	49	0	0	0	6	1	0	0	0	0	0	0	0	0	0	3	0	2	0	0	0	3	0	0	0	1	0	0	0	0	0
lane1-s188-index-CATCCAAATGCG-Z0558	1159	2499	626	0	11	12	17	17	1	356	0	18	24	0	49	66	7	11	113	0	2	0	0	0	0	0	0	0	0	0	0	0	0	0	0	0	0	0	1	0	1	0	0	1	0	0	0	0	0
lane1-s189-index-CGCACATGTTAT-Z0559	956	2963	341	0	6	19	0	14	5	0	0	20	0	0	548	85	0	0	0	0	0	0	0	34	0	2	0	0	0	0	0	0	0	0	0	0	0	0	0	0	0	0	0	0	0	0	0	0	0
lane1-s190-index-CGATTTCTCAAG-Z0560	839	2531	758	124	14	19	25	7	9	60	5	14	32	0	6	68	305	0	30	0	17	0	13	14	0	0	15	6	0	0	0	0	1	15	0	2	0	0	0	25	3	0	0	0	8	0	0	0	0
lane1-s191-index-TGTGCTGTGTAG-Z0561	1223	2686	641	0	4	0	0	4	15	18	10	55	0	0	172	85	0	0	7	0	3	2	0	14	0	1	0	2	0	0	1	0	36	0	0	0	1	0	2	0	0	0	0	0	0	0	0	2	0
lane1-s192-index-ACGTAGCATTTC-Z0562	3191	684	147	32	52	153	5	174	8	119	3	10	120	0	22	9	51	2	84	0	3	0	0	30	0	10	19	0	0	4	0	0	0	4	0	0	8	0	0	0	0	0	0	10	15	0	0	0	0
lane1-s193-index-GGCAACCTCAGA-Z0563	2690	1312	65	0	26	306	9	11	4	39	0	4	142	0	0	31	3	0	24	0	0	0	26	57	0	0	6	4	0	0	0	0	65	10	0	0	2	0	0	3	0	0	0	0	0	0	0	0	0
lane1-s194-index-GAGAGAATGATC-Z0564	1367	2629	192	0	7	110	39	10	36	83	25	6	105	0	7	75	27	6	27	3	10	0	6	18	0	11	13	1	0	0	7	0	0	3	0	2	1	3	1	39	28	0	0	7	8	0	3	8	0
lane1-s195-index-TACGGTATGTCT-Z0565	852	2639	466	97	22	57	28	58	18	194	19	30	54	0	71	65	44	16	80	0	23	3	3	7	6	16	23	3	0	0	0	0	0	1	0	20	6	3	1	3	0	2	0	6	12	0	0	0	0
lane1-s196-index-CGCATGAGGATC-Z0566	1133	2147	698	137	32	145	60	50	11	26	3	86	55	0	86	54	6	82	13	0	1	5	0	2	13	51	3	3	0	0	0	0	0	2	0	12	9	7	11	0	1	0	0	0	0	0	0	0	0
lane1-s197-index-AGGGACGATAAT-Z0567	1471	2792	138	0	10	80	47	3	3	90	0	4	105	0	0	65	31	0	28	1	0	0	10	10	0	0	20	0	0	0	0	0	0	1	1	0	0	0	0	46	17	0	0	2	5	0	0	0	0
lane1-s198-index-ATAGCGGTCTGG-Z0568	1343	1843	449	70	39	168	121	156	0	40	0	83	64	0	51	45	30	161	22	0	3	17	0	6	18	51	0	8	0	0	0	0	0	4	0	3	63	15	19	0	2	0	0	5	0	0	0	0	0
lane1-s199-index-GTTTCTAGAGCT-Z0569	1294	2559	387	205	46	10	40	78	0	40	0	32	59	0	22	62	44	34	18	0	2	12	0	2	7	7	7	4	0	0	0	0	0	0	0	4	3	0	5	0	0	0	0	0	0	0	0	0	0
lane1-s200-index-CACGTCGATGGA-Z0570	2635	2113	33	40	6	0	29	0	0	3	1	11	0	40	0	51	0	0	2	0	0	0	0	0	0	0	0	8	0	19	0	0	0	0	1	0	0	0	0	0	0	0	0	0	0	0	0	0	0
lane1-s201-index-AACCACACATCG-Z0571	4674	21	9	0	0	3	8	0	62	0	39	0	0	0	2	0	0	0	0	0	16	0	0	0	0	0	0	0	0	1	8	0	0	3	0	0	0	0	0	0	0	0	0	0	0	0	0	5	0
lane1-s202-index-TCCCAACTTCGC-Z0572	814	312	1011	0	35	354	249	123	297	6	189	94	66	0	5	0	0	10	0	0	64	0	0	4	48	0	0	4	0	0	66	0	0	6	72	0	10	4	0	0	0	32	0	0	0	0	24	21	0
lane1-s203-index-AACGCCGAATGC-Z0573	1611	2841	4	253	0	0	0	0	4	2	5	1	0	0	0	85	0	0	0	0	0	0	0	0	0	0	0	0	175	1	4	0	0	0	0	0	0	1	0	0	0	0	0	0	0	0	0	1	0
lane1-s204-index-TGCACAATGGCG-Z0574	337	33	84	0	0	0	6	78	815	0	502	0	0	0	0	0	0	0	0	2	152	0	0	0	0	0	0	0	0	0	181	0	0	14	0	0	0	0	0	0	0	83	0	0	0	0	88	85	0
lane1-s205-index-TCTGCAGTTGGA-Z0575	4067	815	9	0	5	0	17	0	1	0	2	18	0	7	0	27	0	0	0	0	0	4	0	0	0	0	0	1	0	5	0	0	0	7	0	0	0	5	0	0	0	0	0	0	0	0	0	0	0
lane1-s206-index-TACGGGTCTTTA-Z0576	4018	832	9	0	6	0	31	0	8	0	5	0	0	16	0	0	0	0	0	0	0	0	0	0	0	0	0	2	0	11	2	0	0	6	10	0	0	0	0	0	0	0	0	0	0	0	0	0	0
lane1-s207-index-GGTGAAGATACA-Z0577	2465	1819	0	0	2	0	7	0	7	0	3	0	0	8	0	47	0	0	0	0	0	0	0	18	0	1	0	1	0	1	0	0	0	0	4	0	0	0	0	0	0	0	0	4	0	0	0	0	0
lane1-s208-index-GACGAGTCAGTC-Z0578	4140	19	11	0	13	0	30	0	118	0	77	7	0	46	0	0	0	7	0	5	29	0	7	0	0	3	0	2	0	10	12	0	0	23	16	0	3	7	3	0	0	9	0	0	0	0	0	4	0
lane1-s209-index-AGCTATCCACGA-Z0579	82	22	11	0	12	0	0	0	844	0	416	0	0	0	0	0	0	0	0	0	205	7	0	0	0	0	0	0	0	0	167	0	0	0	0	0	0	0	0	0	0	112	0	0	0	0	107	54	0
lane1-s210-index-AGTTAGTGCGTC-Z0580	1548	18	0	0	0	0	8	0	665	0	373	6	0	19	0	0	0	0	0	0	167	0	2	6	0	2	0	0	0	4	104	0	0	39	0	0	0	5	0	0	0	64	0	0	0	0	48	42	0
lane1-s211-index-ACGTAAATCGCC-Z0581	1913	2589	14	0	0	0	6	0	0	0	2	86	0	21	6	75	0	7	0	0	0	7	0	28	0	0	0	3	0	6	0	0	0	9	0	0	0	26	5	0	0	0	0	0	0	0	0	0	0
lane1-s213-index-GGCTGTATGGGT-Z0582	2763	8	8	0	4	0	54	0	43	0	16	7	0	0	0	0	0	45	0	15	2	53	868	27	0	10	0	8	0	19	0	0	0	81	2	0	79	28	30	0	0	5	0	0	0	32	3	0	0
lane1-s214-index-ATGCGTAGTGCG-Z0583	2074	2181	2	0	2	0	24	0	1	0	0	11	0	36	2	62	0	14	0	0	0	0	41	12	0	0	0	4	43	14	0	0	0	23	1	0	6	13	10	0	0	0	0	0	0	9	0	0	0
lane1-s215-index-TCTTAACGACTG-Z0584	1390	453	54	98	840	214	350	703	0	0	0	49	77	0	45	0	0	479	0	0	0	0	0	4	86	0	0	24	0	0	0	0	0	38	0	0	2	9	0	0	0	0	0	0	0	0	0	0	0
lane1-s216-index-AGGCTTTCGTAG-Z0585	2242	0	0	4	2	6	5	0	296	0	258	0	0	0	0	0	0	0	0	0	64	0	15	0	0	0	0	0	0	0	34	0	0	0	0	0	0	0	0	0	0	50	0	0	0	0	28	23	0
lane1-s217-index-CTCGGCAATTAT-Z0586	1169	324	28	75	757	65	332	824	0	0	0	60	59	0	27	0	0	830	0	0	0	0	0	1	83	0	0	9	0	0	0	0	0	14	15	0	14	10	0	0	1	0	0	0	0	11	0	0	0
lane1-s218-index-CGATAACATGCC-Z0587	92	23	0	0	0	5	0	0	836	0	430	0	0	0	0	0	0	0	0	0	258	0	0	0	0	8	0	0	0	0	174	0	0	0	0	0	0	0	0	0	0	76	0	0	0	0	74	77	0
lane1-s219-index-CCTACTGTGCCT-Z0588	1877	1033	345	92	363	6	235	452	2	9	0	33	0	0	32	17	0	175	0	0	0	43	0	0	55	45	0	15	0	0	0	0	0	9	3	0	37	3	28	0	0	0	0	0	0	5	0	0	0
lane1-s220-index-GGATGTAAGTAG-Z0589	1835	1280	171	123	384	8	168	365	3	11	2	50	35	0	92	34	0	107	4	0	0	57	0	0	36	57	0	2	0	0	0	0	0	5	0	0	35	14	21	0	0	0	0	0	0	0	0	0	0
lane1-s221-index-TGATCAGAAGAG-Z0590	1344	1096	403	23	387	6	256	477	0	5	0	132	26	0	34	29	0	275	0	0	0	52	1	2	61	74	0	24	0	0	0	0	0	14	0	0	53	12	52	0	0	0	0	0	0	0	0	0	0
lane1-s222-index-CGTGGTTAGCAT-Z0591	1455	158	144	47	359	1	555	740	0	3	0	51	34	0	34	0	0	549	0	0	0	48	0	3	119	82	0	40	0	0	0	0	0	20	0	0	73	7	99	0	0	0	0	0	0	2	0	0	0
lane1-s223-index-GCCGAGATTGGT-Z0592	2139	876	251	81	380	7	180	552	0	8	1	39	28	0	9	28	0	144	0	0	0	15	0	0	35	36	0	8	0	0	0	0	0	7	8	0	15	4	16	0	0	0	0	0	0	3	0	0	0
lane1-s224-index-ATGAGACTCCAC-Z0593	1657	1541	111	485	292	0	131	297	6	16	5	29	46	0	83	50	0	57	6	0	0	26	0	0	20	32	0	2	0	0	0	14	0	2	0	0	12	16	10	0	0	0	0	0	0	0	0	0	0
lane1-s225-index-GAATCTTCGAGC-Z0594	2096	532	874	20	130	0	205	565	40	6	24	43	0	0	33	18	0	158	0	0	6	10	0	0	43	23	0	1	0	0	5	0	0	7	1	0	30	5	21	0	0	0	0	0	0	5	0	0	0
lane1-s226-index-ACACGTAAGCCT-Z0595	709	2650	572	117	57	48	88	196	3	18	0	70	28	0	97	68	0	65	8	0	0	2	0	0	15	41	5	1	0	0	0	0	0	1	0	14	33	24	9	7	0	0	0	0	0	0	0	0	0
lane1-s227-index-GAGTGGTAGAGA-Z0596	1107	1540	414	77	101	69	203	403	0	19	0	142	60	0	147	39	0	151	9	0	0	17	0	0	34	164	3	2	0	0	0	0	0	0	0	7	69	60	38	6	1	0	0	0	0	0	0	0	0
lane1-s228-index-GAAGTTGGAAGT-Z0597	1137	2125	489	103	67	284	84	101	0	27	0	122	60	0	43	55	0	88	7	0	0	22	0	0	6	61	0	13	0	0	0	0	0	3	0	3	15	17	13	0	0	0	0	1	0	0	0	0	0
lane1-s229-index-TTCCTAGGTGAG-Z0598	944	1770	567	34	106	161	196	264	2	12	1	145	58	0	68	48	0	214	8	0	1	19	0	0	22	118	4	4	0	0	0	0	0	2	0	12	72	20	26	2	0	0	0	0	0	0	0	0	0
lane1-s230-index-GCACGACAACAC-Z0599	700	2108	424	169	63	31	189	227	0	9	0	85	26	0	96	47	0	156	0	0	0	10	0	0	41	120	0	36	0	0	0	0	0	1	1	16	79	35	63	0	5	0	0	0	0	0	0	0	0
lane1-s231-index-ATCGATCTGTGG-Z0600	1944	1990	42	0	302	5	127	21	8	92	4	73	0	99	0	61	0	6	37	0	2	56	0	0	23	0	0	15	0	22	0	0	0	5	0	0	1	2	1	1	0	0	0	0	0	0	0	0	0
lane1-s232-index-CTTGTGTCGATA-Z0601	3126	1378	17	0	31	17	38	29	1	8	3	6	0	0	0	33	0	12	0	33	1	3	0	0	0	3	0	1	0	2	0	0	0	3	20	0	5	0	2	13	8	0	0	0	0	6	0	0	0
lane1-s233-index-TGAGCCGGAATC-Z0602	2006	1313	32	0	418	7	270	0	0	52	2	37	0	134	0	36	0	3	16	0	10	135	0	3	27	3	0	25	0	54	0	0	0	24	2	0	20	29	8	0	1	0	80	0	0	0	0	0	0
lane1-s234-index-GCGGCAATTACG-Z0603	2262	1141	25	0	466	2	247	0	0	69	0	31	0	132	0	25	0	0	20	1	0	152	0	0	40	3	0	35	0	47	0	0	0	26	0	0	17	10	6	0	0	0	67	0	0	0	0	0	0
lane1-s235-index-GAACTAGTCACC-Z0604	1545	2291	128	0	243	1	50	1	2	272	0	71	0	74	0	60	0	0	50	0	0	46	0	0	8	2	0	21	0	22	0	0	0	8	0	0	0	20	1	0	0	0	0	0	0	0	0	0	0
lane1-s236-index-GACGGAACCCAT-Z0605	2030	392	5	0	616	103	399	13	8	0	4	2	0	422	0	0	0	1	0	4	147	216	0	3	36	12	0	29	0	13	0	0	0	22	4	0	16	1	1	0	0	0	237	0	0	0	0	1	0
lane1-s237-index-CAAGCATGCCTA-Z0606	3128	176	3	0	391	24	125	0	13	0	4	0	0	766	0	0	0	0	0	9	101	3	0	2	13	0	0	12	0	2	3	0	0	5	2	0	0	0	1	0	0	0	20	0	0	0	0	2	0
lane1-s238-index-CCTGAACTAGTT-Z0607	1998	54	5	0	920	45	410	0	1	0	0	0	0	390	0	0	0	2	0	7	161	49	0	0	34	4	0	60	0	17	0	0	0	57	17	0	3	0	5	3	7	0	284	0	0	3	0	0	0
lane1-s239-index-CTTCGGCAGAAT-Z0608	1564	1624	207	0	541	119	193	0	0	8	0	26	0	158	0	36	0	1	0	0	4	194	0	0	24	21	0	31	0	6	0	0	0	31	0	0	7	13	2	0	0	0	48	0	0	0	0	0	0
lane1-s240-index-ACGGGACATGCT-Z0609	432	87	24	0	198	46	54	49	307	0	163	0	0	0	2	0	0	11	0	195	90	0	0	15	0	0	0	6	0	0	54	0	0	33	88	0	0	0	2	117	0	38	15	0	0	82	0	33	0
lane1-s241-index-GTCATATCGTAC-Z0610	1263	1571	3	0	741	9	504	0	0	12	0	11	0	219	7	37	0	5	4	1	122	71	0	1	0	6	5	106	0	16	0	0	0	26	0	0	6	12	1	4	2	0	38	0	0	0	0	0	0
lane1-s242-index-GGAAACCACCAC-Z0611	1614	1373	0	0	630	18	350	0	1	53	0	30	0	114	8	26	0	0	14	0	5	183	0	3	0	6	14	66	0	19	0	0	0	46	83	0	5	31	0	0	0	0	0	0	0	10	0	0	0
lane1-s244-index-ACATTCAGCGCA-Z0613	1880	340	4	0	968	13	534	0	0	21	0	40	0	419	0	0	0	31	8	13	5	108	0	5	10	16	6	201	0	27	0	0	0	52	0	0	0	12	0	0	0	0	17	0	0	0	0	0	0
[truncated: 4,086 more columns]
