# Supplementary material for: A longitudinal assessment of host-microbe-parasite interactions resolves the zebrafish gut microbiome’s link to Pseudocapillaria tomentosa infection and pathology
Source: Microbiome. 2019 Jan 24;7:10. doi: 10.1186/s40168-019-0622-9 (PMC6346533; doi:10.1186/s40168-019-0622-9)
Supplement: Supplementary file 4 — Tab delimited genus abundance table (TXT 282 kb) [file 40168_2019_622_MOESM4_ESM.txt]

Megamonas	Flavobacterium	NONE	Anoxybacillus	Ruminococcaceae_UCG.005	Leeia	Koukoulia	Bacteroides	Ohtaekwangia	Spiroplasma	Vibrio	Gemmata	Haliangium	Ruminiclostridium_5	Rubrivivax	Rhizorhapis	Opitutus	Flectobacillus	Lachnospiraceae_NK4A136_group	Ruminococcus_2	Streptococcus	Coxiella	Shewanella	Oscillibacter	Intestinimonas	Clostridium_sensu_stricto_13	Clostridium_sensu_stricto_1	Lactobacillus	Aetherobacter	Acinetobacter	Nocardia	Ignatzschineria	Veillonella	Hyphomicrobium	Candidatus_Symbiothrix	Methylocella	Roseomonas	Arenimonas	Prevotella_9	Weissella	Lactococcus	Tepidimicrobium	Prevotella_7	Serratia	Pseudomonas	Treponema	Buchnera	Leuconostoc	Fusobacterium	Erysipelatoclostridium
lane1-s003-index-ACACCTGGTGAT-Z0374	0	17	138	0	0	0	0	0	0	0	0	0	0	0	0	0	0	1	0	0	0	0	311	0	0	0	0	0	0	371	0	0	0	5	0	0	0	0	0	0	0	0	0	0	113	0	0	0	0
lane1-s004-index-TATCGTTGACCA-Z0375	0	0	60	0	0	0	0	0	0	0	0	0	0	0	0	0	0	0	0	0	0	0	159	0	0	0	0	0	0	230	0	0	0	4	0	0	0	0	0	0	0	0	0	0	53	0	0	0	0
lane1-s005-index-TTACTGTGCGAT-Z0376	0	0	101	0	0	0	0	0	0	0	0	0	0	0	0	0	0	0	0	0	0	0	209	0	0	0	0	0	0	27	0	0	0	0	0	0	0	0	0	0	0	0	0	0	16	0	0	0	0
lane1-s006-index-AGGCTACACGAC-Z0377	0	3	31	0	0	1	0	0	0	0	0	0	0	0	0	0	0	0	0	0	0	0	135	0	0	0	0	0	0	30	0	0	0	1	0	0	0	0	0	0	0	0	0	0	5	0	0	0	0
lane1-s007-index-CTAACCTCCGCT-Z0378	0	0	73	0	0	0	0	0	0	0	0	1	0	0	0	0	0	0	0	0	0	0	556	0	0	0	0	0	0	84	0	0	0	0	0	0	0	0	0	0	0	0	0	0	37	0	0	0	0
lane1-s008-index-GAACCAAAGGAT-Z0379	0	20	130	0	0	8	0	0	0	0	0	0	0	0	0	0	0	0	0	0	0	0	10	0	0	0	0	0	0	2934	0	0	0	0	0	0	0	0	0	0	0	0	0	0	107	0	0	0	0
lane1-s009-index-GTATGCGCTGTA-Z0380	0	0	21	0	0	0	0	0	0	0	0	0	0	0	0	0	0	0	0	0	0	0	2	0	0	0	0	0	0	3690	0	0	0	2	0	0	0	0	0	0	0	0	0	0	28	0	0	0	0
lane1-s010-index-GTACATACCGGT-Z0381	0	0	30	0	0	0	0	0	0	0	0	2	0	0	0	0	0	0	0	0	0	0	7	0	0	0	0	0	0	1837	0	0	0	4	0	0	0	0	0	0	0	0	0	0	90	0	0	0	1
lane1-s011-index-TCCGACACAATT-Z0382	0	0	15	0	0	0	0	0	0	0	0	1	0	0	0	0	0	0	0	0	0	0	95	0	0	0	0	0	0	1725	0	0	0	7	0	0	0	0	0	0	0	0	0	0	23	0	0	0	0
lane1-s012-index-CCAGTGTATGCA-Z0383	0	0	10	0	0	0	0	0	0	0	0	0	0	0	0	0	0	0	0	0	0	0	19	0	0	0	0	0	0	2128	0	0	0	3	0	0	0	0	0	0	0	0	0	0	18	0	0	0	0
lane1-s013-index-CCTCGTTCGACT-Z0384	0	0	53	0	0	0	0	0	0	0	0	0	0	0	0	0	0	0	0	0	0	0	26	0	0	0	0	0	0	19	0	0	0	0	0	0	0	0	0	0	0	0	0	0	13	0	0	0	0
lane1-s014-index-TGAGTCACTGGT-Z0385	0	4	30	0	0	0	0	0	0	0	0	0	0	0	0	0	0	0	0	0	0	0	77	0	0	0	0	0	0	20	0	0	0	0	0	0	0	0	0	0	0	0	0	0	24	0	0	0	0
lane1-s015-index-GACTTGGTATTC-Z0386	0	0	1	0	0	0	0	0	0	0	0	0	0	0	0	0	0	0	0	0	0	0	159	0	0	0	0	0	0	14	0	0	0	0	0	0	0	0	0	0	0	0	0	0	24	0	0	0	0
lane1-s016-index-TACACGATCTAC-Z0387	0	0	22	0	0	0	0	1	0	0	0	0	0	0	0	0	0	0	0	0	0	0	102	0	0	0	0	0	0	7	0	0	0	0	0	0	0	0	0	0	0	0	0	0	15	0	0	0	0
lane1-s017-index-GCACACACGTTA-Z0388	0	0	291	0	0	0	0	0	0	0	0	0	0	0	0	0	0	0	0	0	0	0	98	0	0	0	0	0	0	7	0	0	0	0	0	0	0	0	0	0	0	0	0	0	20	0	0	0	0
lane1-s018-index-CACGCCATAATG-Z0389	0	2	77	0	0	0	0	0	0	0	0	0	0	0	0	0	0	0	0	0	0	0	21	0	0	0	0	3	0	6	0	0	0	0	0	0	0	0	0	1	0	0	0	0	34	0	0	0	0
lane1-s019-index-CAGGCGTATTGG-Z0390	0	0	31	0	0	0	0	0	0	0	0	0	0	0	0	0	0	0	0	0	0	0	46	0	0	0	0	0	0	12	0	0	0	0	0	0	0	0	0	0	0	0	0	0	14	0	0	0	0
lane1-s020-index-GGATCGCAGATC-Z0391	0	0	141	0	0	0	0	0	0	0	0	0	0	0	0	0	0	0	0	0	0	0	44	0	0	0	0	0	0	1	0	0	0	0	0	0	0	0	0	0	0	0	0	0	10	0	0	0	0
lane1-s021-index-GCTGATGAGCTG-Z0392	0	0	29	0	0	0	0	0	0	0	0	0	0	0	0	0	0	0	0	0	0	0	39	0	0	0	0	0	0	36	0	0	0	0	0	0	0	0	0	0	0	0	0	0	50	0	0	0	0
lane1-s022-index-AGCTGTTGTTTG-Z0393	0	0	87	0	0	0	0	0	0	0	0	0	0	0	0	0	0	0	0	0	0	0	125	0	0	0	0	0	0	2	0	0	0	0	0	0	0	0	0	0	0	0	0	0	67	0	0	0	0
lane1-s023-index-GGATGGTGTTGC-Z0394	0	0	73	0	0	0	0	0	0	0	0	0	0	0	0	0	0	0	0	0	0	0	92	0	0	0	0	0	0	1102	0	0	0	0	0	0	0	0	0	0	0	0	0	0	557	0	0	0	0
lane1-s024-index-GCGATATATCGC-Z0395	0	0	97	0	0	2	0	0	0	0	0	0	0	0	0	0	0	0	0	0	0	0	42	0	0	0	0	0	0	58	0	0	0	0	0	0	0	0	0	0	0	0	0	0	156	0	0	0	0
lane1-s025-index-TAGGATTGCTCG-Z0396	0	0	40	0	0	0	0	0	0	0	0	0	0	0	0	0	0	0	0	0	0	0	64	0	0	0	0	0	0	10	0	0	0	0	0	0	0	0	0	0	0	0	0	0	41	0	0	0	0
lane1-s026-index-ATGTGCACGACT-Z0397	0	0	37	0	0	0	0	0	0	0	0	0	0	0	0	0	0	0	0	0	0	0	559	0	0	0	0	0	0	0	0	0	0	0	0	0	0	0	0	0	0	0	0	0	24	0	0	0	0
lane1-s027-index-ACGCGCAGATAC-Z0398	0	0	73	0	0	0	0	0	0	0	0	0	0	0	0	0	0	0	0	0	0	0	50	0	0	0	0	0	0	221	0	0	0	0	0	0	0	0	0	0	0	0	0	0	109	0	0	0	0
lane1-s028-index-GACTTTCCCTCG-Z0399	0	0	48	0	0	0	0	0	0	0	0	0	0	0	0	0	0	0	0	0	0	0	58	0	0	0	0	0	0	144	0	0	0	0	0	0	0	0	0	0	0	0	0	0	315	0	0	0	0
lane1-s029-index-ATCCCGAATTTG-Z0400	0	0	87	0	0	0	0	0	0	0	0	0	0	0	0	0	0	0	0	0	0	0	207	0	0	0	0	0	0	76	0	0	0	0	0	0	0	0	0	0	0	0	0	0	221	0	0	0	0
lane1-s030-index-GTTGGTCAATCT-Z0401	0	0	61	0	0	0	0	0	0	0	0	0	0	0	0	0	0	0	0	0	0	0	53	0	0	0	0	0	0	372	0	0	0	0	0	0	0	0	0	0	0	0	0	0	149	0	0	0	0
lane1-s031-index-TAGCTCGTAACT-Z0402	0	4	99	0	0	0	0	0	0	0	0	0	0	0	0	0	0	0	0	0	0	0	47	0	0	0	2	0	0	1099	0	0	0	4	0	0	0	0	0	1	0	0	0	0	280	0	0	0	1
lane1-s032-index-CAGTGCATATGC-Z0403	0	2	141	0	0	0	0	0	0	0	0	0	0	0	0	0	0	0	0	0	0	0	269	0	0	0	0	0	0	196	0	0	0	0	0	0	0	0	0	0	0	0	0	0	53	0	0	0	0
lane1-s033-index-TCACGGGAGTTG-Z0404	0	5	22	0	0	0	0	0	0	0	0	0	0	0	0	0	0	0	0	0	0	0	25	0	0	0	0	0	0	253	0	0	0	0	0	0	0	0	0	0	0	0	0	0	30	0	0	0	0
lane1-s034-index-CTGCTAACGCAA-Z0405	0	19	34	0	0	0	0	0	0	0	0	0	0	0	0	0	0	1	0	0	0	0	212	0	0	0	0	0	0	170	0	0	0	0	0	0	0	0	0	0	0	0	0	0	111	0	0	0	0
lane1-s035-index-TTAGGGCTCGTA-Z0406	0	24	129	0	0	0	0	0	0	0	0	0	0	0	0	0	0	0	0	0	0	0	1	0	0	0	0	0	0	90	0	0	0	0	0	0	0	0	0	0	0	0	0	0	49	0	0	0	0
lane1-s036-index-TCTAGCGTAGTG-Z0407	0	44	45	0	0	0	0	0	0	0	0	0	0	0	0	0	0	0	0	0	0	0	244	0	0	0	0	0	0	154	0	0	0	0	0	0	0	0	0	0	0	0	0	0	110	0	0	0	0
lane1-s037-index-TCGAGGACTGCA-Z0408	0	8	10	0	0	0	0	0	0	0	0	0	0	0	0	0	0	0	0	0	0	0	242	0	0	0	0	0	0	303	0	0	0	0	0	0	0	0	0	0	0	0	0	0	60	0	0	0	0
lane1-s038-index-CGGAGCTATGGT-Z0409	0	3	21	0	0	0	0	0	0	0	0	0	0	0	0	0	0	0	0	0	0	0	172	0	0	0	0	0	0	87	0	0	0	0	0	0	0	0	0	0	0	0	0	0	58	0	0	0	0
lane1-s039-index-AAGAGATGTCGA-Z0410	0	9	19	0	0	0	0	0	0	0	0	0	0	0	0	0	0	0	0	0	0	0	261	0	0	0	0	0	0	261	0	0	0	0	0	0	0	0	0	0	0	0	0	0	71	0	0	0	0
lane1-s040-index-TCCAAAGTGTTC-Z0411	0	209	137	0	0	2	0	0	0	0	0	0	0	0	0	0	0	5	0	0	0	0	225	0	0	0	0	0	0	68	0	0	0	0	0	0	0	0	0	0	0	0	0	0	91	0	0	0	0
lane1-s041-index-TACAGATGGCTC-Z0412	0	27	85	0	0	0	0	0	0	0	0	0	0	0	0	0	0	0	0	0	0	0	17	0	0	0	0	0	0	160	0	0	0	0	0	0	0	0	0	0	0	0	0	0	20	0	0	0	0
lane1-s042-index-ACGTGTACCCAA-Z0413	0	6	33	0	0	0	0	0	0	0	0	0	0	0	0	0	0	0	0	0	0	0	86	0	0	0	0	0	0	200	0	0	0	0	0	0	0	0	0	0	0	0	0	0	48	0	0	0	0
lane1-s043-index-AAGGAGCGCCTT-Z0414	0	6	34	0	0	0	0	0	0	0	0	0	0	0	0	0	0	0	0	0	0	0	25	0	0	0	0	0	0	126	0	0	0	0	0	0	0	0	0	0	0	0	0	0	43	0	0	0	1
lane1-s045-index-GTCTAATTCCGA-Z0415	0	215	148	0	0	5	0	0	0	0	0	0	0	0	0	0	0	8	0	0	0	0	102	0	0	0	0	0	0	100	0	0	0	0	0	0	0	0	0	0	0	0	0	0	66	0	0	0	0
lane1-s046-index-TCCGAATTCACA-Z0416	0	6	90	0	0	0	0	0	0	0	0	0	0	0	0	0	0	0	0	0	0	0	36	0	0	0	0	0	0	253	0	0	0	0	0	0	0	0	0	0	0	0	0	0	49	0	0	0	0
lane1-s047-index-ACGCCACGAATG-Z0417	0	3	56	0	0	0	0	0	0	0	0	0	0	0	0	0	0	0	0	0	0	0	71	0	0	0	0	0	0	144	0	0	0	0	0	0	0	0	0	0	0	0	0	0	36	0	0	0	0
lane1-s048-index-GGCCACGTAGTA-Z0418	0	84	153	0	0	0	0	0	0	0	0	0	0	0	0	0	0	8	0	0	0	0	84	0	0	0	0	0	0	184	0	0	0	0	0	0	0	0	0	0	0	0	0	0	27	0	0	0	0
lane1-s049-index-TAGGAACTGGCC-Z0419	0	11	50	0	0	0	0	0	0	0	0	0	0	0	0	0	0	0	0	0	0	0	63	0	0	0	0	0	0	118	0	0	0	1	0	0	0	0	0	0	0	0	0	0	130	0	0	0	0
lane1-s050-index-CTAGCGAACATC-Z0420	0	0	207	0	0	0	0	0	0	0	0	0	0	0	0	0	0	0	0	0	0	0	47	0	0	0	0	0	0	7	0	0	0	2	0	0	0	0	0	0	0	0	0	0	33	0	0	0	0
lane1-s051-index-GACAGGAGATAG-Z0421	0	4	74	0	0	0	0	0	0	0	0	0	10	0	0	0	0	0	0	0	0	0	42	0	0	0	0	0	0	596	0	0	0	2	0	0	0	0	0	0	0	0	0	0	84	0	0	0	0
lane1-s052-index-ATTCCTGTGAGT-Z0422	0	5	64	0	0	0	0	0	0	0	0	0	0	0	0	0	0	0	0	0	0	0	158	0	0	0	0	0	0	144	0	0	0	0	0	0	0	0	0	0	0	0	0	0	68	0	0	0	0
lane1-s053-index-GAGGCTCATCAT-Z0423	0	60	152	0	0	0	0	2	0	0	0	0	0	0	0	0	0	0	0	0	0	0	287	0	0	0	0	0	0	67	0	0	0	4	0	0	0	0	0	0	0	0	0	0	220	0	0	0	0
lane1-s054-index-TCCTCTGTCGAC-Z0424	0	0	18	0	0	0	0	0	0	0	0	0	0	0	0	0	0	0	0	0	0	0	12	0	0	0	0	0	0	366	0	0	0	0	0	0	0	0	0	0	0	0	0	0	1	0	0	0	0
lane1-s055-index-CTATTTGCGACA-Z0425	0	0	75	0	0	0	0	0	0	0	0	0	0	0	0	0	0	0	0	0	0	0	43	0	0	0	0	0	0	76	0	0	0	0	0	0	0	0	0	0	0	0	0	0	7	0	0	0	0
lane1-s056-index-AGTAGAGGGATG-Z0426	0	0	21	0	0	0	0	0	0	0	0	0	1	0	0	0	0	0	0	0	0	0	6	0	0	0	0	0	0	165	0	0	0	0	0	0	0	0	0	0	0	0	0	0	11	0	0	0	0
lane1-s057-index-CGCAGCGGTATA-Z0427	0	5	35	0	0	0	0	0	0	0	0	0	33	0	0	0	0	0	0	0	0	0	7	0	0	0	0	0	0	946	0	0	0	0	0	0	0	0	0	0	0	0	0	0	37	0	0	0	0
lane1-s058-index-AATGCCTCAACT-Z0428	0	7	8	0	0	0	0	0	0	0	0	0	0	0	0	0	0	0	0	0	0	0	8	0	0	0	0	0	0	307	0	0	0	0	0	0	0	0	0	0	0	0	0	0	20	0	0	0	0
lane1-s059-index-GGTGTCTATTGT-Z0429	0	4	84	0	0	0	0	0	0	0	0	0	0	0	0	0	0	0	0	0	0	0	139	0	0	0	0	0	0	19	0	0	0	0	0	0	0	0	0	0	0	0	0	0	77	0	0	0	0
lane1-s060-index-GTCAATTGACCG-Z0430	0	2	266	0	0	0	0	0	0	0	0	0	0	0	0	0	0	0	0	0	0	0	51	0	0	0	0	0	0	0	0	0	0	0	0	0	0	0	0	0	0	0	0	0	18	0	0	0	0
lane1-s061-index-CAACACGCACGA-Z0431	0	18	204	0	0	0	0	0	0	0	0	0	6	0	0	0	0	0	0	0	0	0	51	0	0	0	0	0	0	11	1	0	0	2	0	0	0	0	0	0	0	0	0	0	273	0	0	0	0
lane1-s062-index-CCATGCGATAAC-Z0432	0	39	424	0	0	0	0	0	0	0	0	0	0	0	0	0	0	0	0	0	0	0	158	0	0	0	0	0	0	5	0	0	0	0	0	0	0	0	0	0	0	0	0	0	146	0	0	0	0
lane1-s063-index-CCTCTCGTGATC-Z0433	0	3	114	0	0	0	0	0	0	0	0	0	0	0	0	0	0	0	0	0	0	0	30	0	0	0	0	0	0	142	0	0	0	0	0	0	0	0	0	1	0	0	0	0	152	0	0	0	0
lane1-s064-index-GCCTGAATTTAC-Z0434	0	0	8	0	0	0	0	0	0	0	0	0	0	0	0	0	0	0	0	0	0	0	0	0	0	0	0	0	0	0	0	0	0	0	0	0	0	0	0	0	0	0	0	0	2	0	0	0	0
lane1-s065-index-GTCCGAAACACT-Z0435	0	0	18	0	0	0	0	0	0	0	0	0	0	0	0	0	0	0	0	0	0	0	0	0	0	0	0	0	0	0	0	0	0	0	0	0	0	0	0	0	0	0	0	0	1	0	0	0	0
lane1-s066-index-TAAACCGCGTGT-Z0436	0	3	41	0	0	0	0	0	0	0	0	0	0	0	0	0	0	0	0	0	0	0	7	0	0	0	0	0	0	0	0	0	0	0	0	0	0	0	0	0	0	0	0	0	3	0	0	0	0
lane1-s067-index-CTAGATTTGCCA-Z0437	0	0	126	0	0	0	0	0	0	0	0	0	0	0	0	0	0	0	0	0	0	0	0	0	0	0	0	0	0	0	0	0	0	0	0	0	0	0	0	0	0	0	0	0	1	0	0	0	0
lane1-s068-index-TAAGGTAAGGTG-Z0438	0	0	48	0	0	0	0	0	0	0	0	0	0	0	0	0	0	0	0	0	0	0	0	0	0	0	0	0	0	0	0	0	0	0	0	0	0	0	0	0	0	0	0	0	2	0	0	0	0
lane1-s069-index-CAGGAAGGTTAA-Z0439	0	0	73	0	0	0	0	0	0	0	0	0	0	0	0	0	0	0	0	0	0	0	0	0	0	0	0	0	0	0	0	0	0	0	0	0	0	0	0	0	0	0	0	0	1	0	0	0	0
lane1-s070-index-TGGCATACGGCA-Z0440	0	0	71	0	0	0	0	0	0	0	0	0	0	0	0	0	0	0	0	0	0	0	0	0	0	0	0	0	0	1	0	0	0	0	0	0	0	0	0	0	0	0	0	0	0	0	0	0	0
lane1-s071-index-ACTATTGTCACG-Z0441	0	0	13	0	0	0	0	0	0	0	0	0	0	0	0	0	0	0	0	0	0	0	0	0	0	0	0	0	0	0	0	0	0	0	0	0	0	0	0	0	0	0	0	0	2	0	0	0	0
lane1-s072-index-CGAGTTGTAGCG-Z0442	0	16	63	0	0	0	0	0	0	0	0	0	0	0	0	0	0	0	0	0	0	0	3	0	0	0	0	0	0	3	0	0	0	0	0	0	0	0	0	0	0	0	0	0	4	0	0	0	0
lane1-s073-index-CGACTGTCTTAA-Z0443	0	1	73	0	0	0	0	0	0	0	0	0	0	0	0	0	0	0	0	0	0	0	57	0	0	0	0	0	0	0	0	0	0	0	0	0	0	0	0	3	0	0	0	0	0	0	0	0	4
lane1-s074-index-GCTCAGTGCAGA-Z0444	0	1	144	0	0	0	0	0	0	0	0	0	0	0	0	0	0	0	0	0	0	0	8	0	0	0	0	0	0	1	0	0	0	0	0	0	0	0	0	0	0	0	0	0	1	0	0	0	4
lane1-s075-index-TACTAATCTGCG-Z0445	0	7	366	0	0	0	0	5	0	0	0	0	0	0	0	0	0	2	0	0	0	0	139	0	0	0	7	9	0	6	0	7	0	0	0	0	0	0	0	3	5	0	0	0	13	0	0	6	7
lane1-s076-index-ATGTGGGACCCA-Z0446	0	79	63	0	0	0	0	2	0	0	0	0	0	0	0	0	0	1	0	0	0	0	9	0	0	0	0	0	0	26	0	0	0	0	0	0	0	0	0	0	0	0	0	0	5	0	0	0	2
lane1-s077-index-TATGCACCAGTG-Z0447	0	40	148	0	0	0	0	0	0	0	0	0	0	0	0	0	0	1	0	0	0	0	6	0	0	0	0	0	0	31	0	0	0	0	0	0	0	0	0	0	0	0	0	0	1	0	0	0	2
lane1-s078-index-AGAGCCTACGTT-Z0448	0	6	63	0	0	0	0	0	0	0	0	0	0	0	0	0	0	0	0	0	0	0	7	0	0	0	0	4	0	9	0	0	0	0	0	0	0	0	0	1	0	0	0	0	11	0	0	0	3
lane1-s079-index-CGGACTACAACT-Z0449	0	26	1168	0	8	0	0	36	0	6	5	0	0	0	0	0	0	10	0	0	17	0	111	0	0	0	30	35	0	361	0	32	2	6	0	0	0	1	8	50	19	16	0	0	361	0	4	3	73
lane1-s080-index-CGGGTTTGACGA-Z0450	0	82	166	0	0	0	0	0	0	0	0	0	0	0	0	0	0	0	0	0	0	0	171	0	0	0	0	0	0	209	0	0	0	0	0	0	2	0	0	0	0	0	0	0	694	0	0	0	0
lane1-s081-index-TGGCACCGATTA-Z0451	0	12	24	0	0	0	0	0	0	0	0	0	0	0	0	0	0	0	0	0	0	0	386	0	0	0	0	0	0	237	0	0	0	0	0	0	0	0	0	0	0	0	0	0	329	0	0	0	1
lane1-s082-index-CTACCGGATCAA-Z0452	0	5	281	0	0	0	0	0	0	0	0	0	0	0	0	0	0	0	0	0	0	0	307	0	0	0	0	0	0	36	1	0	0	0	0	0	0	0	0	0	0	0	0	0	87	0	0	0	0
lane1-s083-index-AGCAAACACCCG-Z0453	0	9	133	0	0	0	0	0	0	0	0	0	0	0	0	0	0	3	0	0	3	0	141	0	0	0	5	7	0	469	0	4	0	0	0	0	0	0	0	2	4	0	0	0	352	0	0	0	9
lane1-s084-index-AACCGCGGTCAA-Z0454	4	6	875	0	0	5	0	14	0	6	0	0	0	0	0	0	0	0	5	0	10	0	62	1	0	0	18	28	0	53	0	19	0	4	0	0	0	0	0	36	11	0	0	0	30	0	1	5	57
lane1-s085-index-GATTGGTTGCAC-Z0455	0	12	709	0	0	0	0	14	0	7	0	0	0	0	0	0	0	0	15	0	6	0	31	0	0	0	31	28	1	33	0	10	0	0	0	0	0	0	0	21	14	6	3	0	10	0	3	3	40
lane1-s086-index-TCAAGCTCAAGC-Z0456	0	0	79	0	0	0	0	0	0	0	0	0	0	0	0	0	0	0	0	0	1	0	130	0	0	0	0	0	0	374	0	0	0	0	0	0	0	0	0	2	0	0	0	0	39	0	0	0	5
lane1-s087-index-TAATCCACAGCG-Z0457	0	6	62	0	0	0	0	0	0	0	0	0	2	0	0	0	0	0	0	0	3	0	137	0	0	0	0	0	0	269	0	0	0	0	0	0	0	0	0	0	0	0	0	0	134	0	0	0	0
lane1-s088-index-GGTCACTGACAG-Z0458	0	63	147	0	0	0	0	0	0	0	0	0	0	0	0	0	0	0	0	0	0	0	107	0	0	0	0	0	0	302	0	0	0	0	0	0	0	0	0	0	0	0	0	0	215	0	0	0	0
lane1-s089-index-GACTCGAATCGT-Z0459	0	24	185	0	0	0	0	0	0	0	0	0	0	0	0	0	0	0	0	0	0	0	281	0	0	0	0	0	0	133	0	0	0	0	0	0	0	0	0	0	0	0	0	0	329	0	0	0	0
lane1-s090-index-ATGGACCGAACC-Z0460	0	7	415	0	1	0	0	3	0	2	0	0	0	1	0	0	0	6	10	0	6	1	248	0	0	1	5	11	0	207	0	10	0	0	0	0	0	0	0	11	6	0	0	0	182	0	2	1	21
lane1-s091-index-AAGATGGATCAG-Z0461	4	9	749	0	0	2	0	16	0	4	0	0	4	0	0	0	0	0	13	0	5	0	131	0	0	0	22	33	0	127	0	15	0	2	0	0	0	0	0	22	11	3	0	0	420	0	1	4	42
lane1-s092-index-AGCCGGCACATA-Z0462	0	7	97	0	0	0	0	0	0	0	0	0	1	0	0	0	0	1	0	0	0	0	160	0	0	0	0	0	0	246	2	0	0	0	0	0	0	0	0	3	1	0	0	0	231	0	0	0	0
lane1-s093-index-ACGATGCGACCA-Z0463	0	0	153	0	0	0	0	1	0	0	0	0	0	0	0	0	0	0	0	0	0	0	193	0	0	0	0	0	0	418	0	0	0	0	0	0	0	0	0	0	0	0	0	0	138	0	0	0	0
lane1-s094-index-CCAAGTCTTACA-Z0464	0	4	108	0	0	0	0	3	0	0	0	0	0	0	0	0	0	0	0	0	1	0	1	0	0	0	0	0	0	0	0	0	0	0	2	0	0	0	0	4	3	0	0	0	4	0	0	0	14
lane1-s095-index-ACACTAGATCCG-Z0465	0	0	65	0	0	0	0	0	0	0	0	0	0	0	0	0	0	0	0	0	0	0	0	0	0	0	0	0	0	0	0	0	0	0	0	0	0	0	0	0	0	0	0	0	0	0	0	0	0
lane1-s096-index-GCTCGAAGATCG-Z0466	0	7	181	0	0	0	0	1	0	0	0	0	0	0	0	0	0	0	0	0	1	0	13	0	0	0	0	14	0	12	0	0	0	0	0	0	0	0	0	6	0	0	0	0	5	0	1	0	17
lane1-s097-index-CGCAAATTCGAC-Z0467	0	0	108	0	0	0	0	0	0	0	0	0	0	0	0	0	0	0	0	0	0	0	43	0	0	0	0	0	0	2	0	0	0	0	0	0	0	0	0	2	0	0	0	0	0	0	0	0	0
lane1-s098-index-TAACTCTGATGC-Z0468	0	1	59	0	0	0	0	0	0	0	0	0	0	0	0	0	0	0	0	0	0	0	3	0	0	0	0	0	0	2	0	0	0	0	0	0	0	0	0	0	0	0	0	0	0	0	0	0	0
lane1-s099-index-TACGATGACCAC-Z0469	0	6	115	0	0	0	0	0	0	0	0	0	0	0	0	0	0	0	0	0	0	0	3	0	0	0	0	0	0	5	0	0	0	0	0	0	0	0	0	0	0	0	0	0	2	0	0	0	0
lane1-s100-index-TTCGCCCTTCAG-Z0470	0	1	13	0	0	0	0	0	0	0	0	0	0	0	0	0	0	0	0	0	0	0	2	0	0	0	0	0	0	0	0	0	0	0	0	0	0	0	0	0	0	0	0	0	301	0	0	0	2
lane1-s101-index-ATTCTGTGAGCG-Z0471	0	150	572	0	0	0	0	11	0	3	0	0	0	0	0	0	0	0	2	0	10	0	40	0	0	0	19	10	0	174	0	10	0	0	0	0	0	0	3	18	0	0	0	0	13	0	0	0	30
lane1-s102-index-GCACTACCGAAT-Z0472	0	0	57	0	0	0	0	0	0	0	0	0	0	0	0	0	0	0	0	0	0	0	5	0	0	0	0	0	0	0	0	0	0	0	0	0	0	0	0	1	0	0	0	0	6	0	1	0	1
lane1-s103-index-GGTAACAGCTCG-Z0473	0	3	112	0	0	0	0	0	0	0	0	0	0	0	0	0	0	0	0	0	0	0	0	0	0	0	0	0	0	5	0	0	0	0	0	0	0	0	0	0	0	0	0	0	2	0	0	0	0
lane1-s104-index-CAGCATGTGTTG-Z0474	0	5	67	0	0	0	0	0	0	0	0	0	0	0	0	0	0	0	0	0	0	0	13	0	0	0	0	0	0	0	0	0	0	0	0	0	0	0	0	0	0	0	0	0	3	0	0	0	0
lane1-s105-index-ACGTGAGAGAAT-Z0475	0	1	387	0	0	0	0	0	0	0	0	0	0	0	0	0	0	0	0	0	0	0	14	0	0	0	0	0	0	4	0	0	0	0	0	0	0	0	0	0	7	0	0	0	2	0	1	0	6
lane1-s106-index-CGTTTAGAGTCG-Z0476	0	5	136	0	0	0	0	0	0	0	0	0	0	0	0	0	0	0	0	0	0	0	4	0	0	0	0	0	0	0	0	0	0	0	0	0	0	0	0	0	3	0	0	0	6	0	0	0	7
lane1-s107-index-CTTGCTGAAGAC-Z0477	0	14	61	0	0	0	0	0	0	0	0	0	0	0	0	0	0	0	0	0	3	0	18	0	0	0	0	0	0	0	0	0	0	0	0	0	0	0	0	0	0	0	0	0	0	0	0	0	1
lane1-s108-index-GGAGGTTATCCG-Z0478	0	26	155	0	0	0	0	4	0	0	0	0	0	0	0	0	0	0	0	0	0	0	19	0	0	0	7	0	0	0	0	6	0	0	0	0	0	0	2	0	4	0	0	0	7	0	0	0	2
lane1-s109-index-TAAAGTCACCCT-Z0479	0	5	77	0	0	0	0	0	0	0	0	1	0	0	0	0	0	0	0	0	0	0	32	0	0	0	0	0	0	1	0	0	0	2	0	0	0	0	0	9	0	0	0	0	222	0	0	0	3
lane1-s110-index-TCGCATGAAGTC-Z0480	0	4	68	0	0	0	0	2	0	0	0	0	0	0	0	0	0	0	0	0	0	0	80	0	0	0	0	0	0	4	0	0	0	1	0	0	0	0	0	0	0	0	0	0	83	0	0	0	2
lane1-s111-index-TTGCAGACAGGC-Z0481	0	2	25	0	0	0	0	0	0	0	0	0	0	0	0	0	0	0	0	0	0	0	71	0	0	0	0	0	0	5	0	0	0	1	0	0	0	0	0	0	0	0	0	0	212	0	0	0	0
lane1-s112-index-GAGGCCATCAGT-Z0482	0	0	45	0	0	0	0	0	0	0	0	0	0	0	0	0	0	0	0	0	0	0	47	0	0	0	0	0	0	2	0	0	0	7	0	0	0	0	0	0	0	0	0	0	65	0	0	0	0
lane1-s113-index-TGCGGCATCGAA-Z0483	0	0	17	0	0	0	0	0	0	0	0	0	0	0	0	0	0	0	0	0	0	0	19	0	0	0	0	0	0	9	0	0	0	1	0	0	0	0	0	1	0	0	0	0	114	0	0	0	1
lane1-s114-index-ACACGAGCCACA-Z0484	0	16	1201	0	0	7	0	28	0	4	0	0	25	3	0	0	0	13	8	0	4	0	63	1	0	0	21	37	0	246	7	21	0	8	0	0	0	0	0	16	14	2	0	0	293	0	4	2	101
lane1-s115-index-CTCCTGAAAGTT-Z0485	0	0	97	0	0	0	0	0	0	0	0	0	0	0	0	0	0	0	0	0	0	0	234	0	0	0	0	3	0	2	0	0	0	0	0	0	0	0	0	0	0	0	0	0	7	0	0	0	0
lane1-s117-index-TGGACACCGAAC-Z0486	0	2	58	0	0	0	0	0	0	0	0	0	0	0	0	0	0	0	0	0	0	0	30	0	0	0	0	0	0	104	0	0	0	4	0	0	0	0	0	0	0	0	0	0	71	0	0	0	0
lane1-s118-index-GATAGCTGTCTT-Z0487	0	1	179	0	0	0	0	0	0	0	0	0	0	0	0	0	0	0	0	0	0	0	23	0	0	0	0	2	0	106	0	0	0	1	0	0	0	0	0	0	0	0	0	0	124	0	0	0	0
lane1-s119-index-TGACCGGTCAAT-Z0488	0	0	59	0	0	0	0	0	0	0	0	0	0	0	0	0	0	0	0	0	0	0	14	0	0	0	0	0	0	24	0	0	0	0	0	0	0	0	0	0	0	0	0	0	73	0	0	0	0
lane1-s120-index-TGTGATGGAGAA-Z0490	0	0	187	0	0	0	0	2	0	0	0	0	0	0	0	0	0	0	0	0	0	0	6	0	0	0	0	0	0	7	0	0	0	0	0	0	0	0	0	0	0	0	0	0	14	0	0	0	0
lane1-s121-index-CCTCTACCTACG-Z0491	0	0	46	0	0	0	0	0	0	0	0	0	0	0	0	0	0	0	0	0	0	0	3	0	0	0	0	0	0	20	0	0	0	0	0	0	0	0	0	0	0	0	0	0	36	0	0	0	0
lane1-s122-index-GTCGTCCTAAAT-Z0492	0	0	100	0	0	0	0	0	0	0	0	0	0	0	0	0	0	0	0	0	0	0	9	0	0	0	0	0	0	3	0	0	0	0	0	0	0	0	0	0	0	0	0	0	34	0	0	0	0
lane1-s123-index-CCTTGGCTATCC-Z0493	0	2	139	0	0	0	0	2	0	0	0	0	0	0	0	0	0	0	0	0	0	0	10	0	0	0	0	6	0	314	3	0	0	1	0	0	0	0	0	4	0	0	0	0	848	0	0	0	5
lane1-s124-index-CGTAACCAACCA-Z0494	2	30	2408	0	0	3	2	49	1	26	7	0	0	5	0	0	0	13	32	0	19	0	135	0	0	0	51	62	0	24	0	32	0	5	1	0	0	0	2	70	36	14	1	0	33	0	11	14	157
lane1-s125-index-CATTTGGACGAC-Z0495	0	0	46	0	0	0	0	0	0	0	0	0	0	0	0	0	0	0	0	0	0	0	33	0	0	0	0	0	0	0	0	1	0	0	0	0	0	0	0	2	0	0	0	0	5	0	0	0	0
lane1-s126-index-TGGAGCACGTTG-Z0496	0	0	102	0	0	0	0	0	0	0	0	0	0	0	0	0	0	0	0	0	1	0	0	0	0	0	0	0	0	1	0	0	0	0	0	0	0	0	0	5	0	0	0	0	0	0	0	0	4
lane1-s127-index-GCGACTTGTGTA-Z0497	0	0	90	0	0	0	0	0	0	0	0	0	0	0	0	0	0	0	0	0	0	0	65	0	0	0	0	0	0	0	0	0	0	0	0	0	0	0	0	0	0	0	0	0	0	0	0	0	0
lane1-s128-index-ATTCATGGACGC-Z0498	0	0	58	0	0	0	0	0	0	0	0	0	0	0	0	0	0	0	0	0	0	0	0	0	0	0	0	0	0	3	0	0	0	0	0	0	0	0	0	7	0	0	0	0	1	0	0	0	4
lane1-s129-index-GTTACGCATTAC-Z0499	0	0	155	0	0	0	0	5	0	0	0	0	0	0	0	0	0	0	0	0	5	0	4	0	0	0	0	0	0	2	0	0	0	0	0	0	0	0	0	3	2	3	0	0	2	0	0	0	12
lane1-s130-index-ATGTACGGCGAC-Z0500	0	0	416	0	0	0	0	0	0	0	0	0	0	0	0	0	0	0	0	0	0	0	59	0	0	0	0	0	0	0	0	0	0	0	0	0	0	0	0	0	0	0	0	0	0	0	0	0	0
lane1-s131-index-TAATCGGATTCC-Z0501	0	0	56	0	0	0	0	2	0	0	0	0	0	0	0	0	0	0	0	0	0	0	1	0	0	0	0	0	0	0	0	0	0	0	0	0	0	0	0	8	0	0	0	0	8	0	0	0	3
lane1-s132-index-AACCATCGGGTG-Z0502	0	5	342	0	0	0	0	10	0	0	0	0	0	0	0	0	0	0	12	0	0	0	12	0	0	0	8	15	0	7	0	4	0	0	0	0	0	0	0	21	7	2	1	0	23	0	0	2	37
lane1-s133-index-TACCTCTCAGAA-Z0503	0	0	231	0	0	0	0	0	0	0	0	0	0	0	0	0	0	0	0	0	0	0	0	0	0	0	0	0	0	0	0	0	0	0	0	0	0	0	0	2	0	0	0	0	0	0	0	0	1
lane1-s134-index-TTCCGTAGGGAT-Z0504	0	0	152	0	0	0	0	0	0	0	0	0	0	0	0	0	0	0	0	0	0	0	0	0	0	0	0	0	0	1	0	0	0	0	0	0	0	0	0	0	0	0	0	0	0	0	0	0	0
lane1-s135-index-CCTAATGGAACC-Z0505	0	0	64	0	0	0	0	0	0	0	0	0	0	0	0	0	0	0	8	0	0	0	7	0	0	0	0	3	0	0	0	0	0	0	0	0	0	0	0	1	1	0	0	0	5	0	0	0	8
lane1-s136-index-TTCTGGGAACAC-Z0506	0	2	52	0	0	0	0	0	0	0	0	0	0	0	0	0	0	0	1	0	0	0	3	0	0	0	0	0	0	0	0	0	0	0	0	0	0	0	0	4	0	0	0	0	0	0	0	0	0
lane1-s137-index-ATTATACCTCGG-Z0507	0	0	72	0	0	0	0	0	0	0	0	0	0	0	0	0	0	0	0	0	0	0	16	0	0	0	0	0	0	0	0	0	0	0	0	0	0	0	0	0	0	0	0	0	3	0	0	0	0
lane1-s138-index-GCTAATTACGCT-Z0508	0	0	39	0	0	0	0	0	0	0	0	0	0	0	0	0	0	0	0	0	0	0	0	0	0	0	0	1	0	2	0	0	0	0	0	0	0	0	0	0	0	0	0	0	0	0	0	0	2
lane1-s139-index-GTCATTCACGAG-Z0509	0	0	139	0	0	1	0	0	0	1	0	0	0	0	0	0	0	0	0	0	0	0	1	0	0	0	2	10	0	2	0	0	0	0	0	0	0	0	0	5	0	0	0	0	0	0	0	0	6
lane1-s140-index-TAGAACTCACCT-Z0510	0	7	156	0	0	0	0	0	0	0	0	0	0	0	0	0	0	0	0	0	0	0	78	0	0	0	0	0	0	16	0	0	0	2	0	0	0	0	0	4	0	0	0	0	1626	0	0	0	2
lane1-s141-index-AGATAGGACAGG-Z0511	3	12	1219	6	0	55	0	23	3	8	0	2	0	2	0	0	0	6	15	0	10	0	52	3	0	0	16	38	0	43	0	23	0	24	0	0	0	0	0	29	8	3	1	0	292	0	4	10	62
lane1-s142-index-GCGTGTTAAACC-Z0512	0	0	464	0	0	122	0	0	0	0	0	0	0	0	0	0	0	0	0	0	0	0	0	0	0	0	0	0	0	9	0	0	0	0	0	0	0	0	0	6	0	2	0	0	422	0	0	2	12
lane1-s143-index-CTCCTACTGTCT-Z0513	0	12	1715	0	0	13	0	31	0	9	0	6	2	0	0	6	0	3	22	0	13	0	65	0	0	1	40	46	0	32	0	35	0	23	0	0	0	5	5	61	20	6	0	0	45	0	13	14	108
lane1-s144-index-GTAAGTCGTGGC-Z0514	0	24	2362	29	0	4	0	45	0	23	7	1	3	0	0	8	0	7	39	0	25	2	123	3	0	3	52	76	0	44	0	61	1	0	0	0	0	0	1	71	30	15	0	0	44	0	6	7	136
lane1-s145-index-GGTAGGAACAAT-Z0515	0	21	123	0	0	27	0	0	0	0	0	0	0	0	0	0	0	0	0	0	0	0	6	0	0	0	0	0	0	307	2	0	0	0	0	0	0	0	0	3	0	0	0	0	1276	0	0	0	0
lane1-s146-index-CAAGTTTACGGC-Z0516	0	11	127	0	0	0	0	2	0	0	0	0	0	0	0	0	0	0	0	0	0	0	4	0	0	0	0	0	0	388	0	3	0	0	0	0	0	0	0	0	0	0	0	0	1366	0	0	0	6
lane1-s147-index-CTGGAAATCTGC-Z0517	0	0	95	0	0	0	0	0	0	0	0	0	0	0	0	1	0	0	0	0	1	0	5	0	0	0	0	0	0	763	0	2	0	0	0	0	0	0	0	8	0	0	0	0	128	0	0	0	3
lane1-s148-index-GACTGATCATCT-Z0518	0	7	101	0	0	16	0	0	0	0	0	0	0	0	0	0	0	1	0	0	0	0	16	0	0	0	0	0	0	511	0	0	0	0	0	0	0	0	0	0	0	0	0	0	717	0	0	0	0
lane1-s149-index-AGAACACGTCTC-Z0519	0	10	149	0	0	8	0	0	0	0	0	0	0	0	0	0	0	5	0	0	0	0	10	0	0	0	0	6	0	992	1	0	0	16	0	0	0	0	0	3	0	0	0	0	1285	0	0	0	7
lane1-s150-index-GTGCCGGTGATA-Z0520	0	90	220	0	0	0	0	2	0	0	0	0	0	0	0	0	0	0	0	0	0	0	28	0	0	0	0	0	0	94	0	0	0	0	0	0	0	0	0	0	0	0	0	0	1052	0	0	0	0
lane1-s151-index-ATCTCTGGCATA-Z0521	0	39	311	0	0	7	0	0	0	0	0	0	0	0	0	0	0	0	0	0	0	0	122	0	0	0	0	0	0	101	0	0	0	0	0	0	0	0	0	0	0	0	0	0	529	0	0	0	0
lane1-s152-index-TGATTTGGACCT-Z0522	0	9	236	0	0	0	0	0	0	0	0	0	0	0	0	0	0	0	0	0	0	0	134	0	0	0	0	0	0	79	0	0	0	0	0	0	0	0	0	0	0	0	0	0	1415	0	0	0	0
lane1-s153-index-TGTGAGCACGGT-Z0523	0	55	354	0	0	2	0	0	0	0	0	0	0	0	0	0	0	0	0	0	0	0	42	0	0	0	0	0	0	43	0	0	0	0	0	0	0	0	0	0	0	0	0	0	446	0	0	0	0
lane1-s154-index-ACACAAAGGGAG-Z0524	0	9	311	0	0	21	0	0	0	0	0	0	3	0	0	0	0	0	0	0	0	0	70	0	0	0	0	0	0	456	13	0	0	1	0	0	0	0	0	2	0	0	0	0	832	0	0	0	3
lane1-s155-index-TTAGGTGCAGCT-Z0525	0	0	97	0	0	0	0	0	0	0	0	0	0	0	0	0	0	0	0	0	0	0	197	0	0	0	0	0	0	11	0	0	0	0	0	0	0	0	0	0	0	0	0	0	11	0	0	0	0
lane1-s156-index-CATCGGTCAAGG-Z0526	0	0	47	0	0	0	0	0	0	0	0	0	0	0	0	0	0	0	0	0	0	0	479	0	0	0	0	0	0	41	0	0	0	0	0	0	0	0	0	0	0	0	0	0	29	0	0	0	0
lane1-s157-index-TGAGGATGATAG-Z0527	0	0	32	0	0	0	0	0	0	0	0	0	0	0	0	0	0	0	0	0	0	0	322	0	0	0	0	0	0	1310	0	0	0	0	0	0	0	0	0	0	0	0	0	0	91	0	0	0	4
lane1-s159-index-TAAGGCCTATCG-Z0529	0	23	353	0	0	0	5	9	0	3	0	0	1	0	0	0	0	0	0	0	3	0	120	0	0	0	9	10	0	60	0	5	0	0	0	0	0	0	0	7	4	1	0	0	11	0	2	0	19
lane1-s160-index-CACGAGGTCATT-Z0530	0	0	48	0	0	0	0	0	0	0	0	0	0	0	0	0	0	0	0	0	0	0	219	0	0	0	0	0	0	565	0	0	0	0	0	0	0	0	0	0	0	0	0	0	47	0	0	0	0
lane1-s161-index-CACATGCCTAAG-Z0531	0	2	134	0	0	0	0	0	0	0	0	0	0	0	0	0	0	0	0	0	0	0	350	0	0	0	0	0	0	111	0	0	0	0	0	0	0	0	0	0	0	0	0	0	16	0	0	0	1
lane1-s162-index-TGCTATATCTGG-Z0532	0	0	335	0	0	0	0	0	0	0	0	0	0	0	0	0	0	0	0	0	0	0	200	0	0	0	0	0	0	43	0	0	0	0	0	0	0	0	0	0	0	0	0	0	12	0	0	0	0
lane1-s163-index-AAGTGGACTCTC-Z0533	0	0	16	0	0	0	0	0	0	0	0	0	0	0	0	0	0	0	0	0	0	0	248	0	0	0	0	0	0	339	0	0	0	0	0	0	0	0	0	0	0	0	0	0	33	0	0	0	0
lane1-s164-index-TACGTCCCGTTC-Z0534	0	4	45	0	0	0	0	0	0	0	0	0	0	0	0	0	0	0	0	0	0	0	419	0	0	0	0	0	0	148	0	0	0	0	0	0	0	0	0	3	0	0	0	0	30	0	0	0	0
lane1-s165-index-AAGCCTACACGT-Z0535	0	1	52	0	0	0	0	0	0	0	0	0	0	0	0	0	0	0	0	0	0	0	270	0	0	0	0	2	0	42	0	0	0	0	0	0	0	0	0	2	0	0	0	0	9	0	0	0	0
lane1-s166-index-CTGTAGGAGACC-Z0536	0	5	22	0	0	0	0	0	0	0	0	0	0	0	0	0	0	0	0	0	0	0	396	0	0	0	0	1	0	472	0	0	0	0	0	0	0	0	0	0	0	0	0	0	57	0	0	0	1
lane1-s167-index-CCTTAAGTCAGT-Z0537	0	0	116	0	0	0	0	0	0	0	0	0	0	0	0	0	0	0	0	0	0	0	305	0	0	0	0	5	0	28	0	0	0	0	0	0	0	0	0	0	0	0	0	0	11	0	0	0	0
lane1-s168-index-AACGGCAGCATC-Z0538	0	0	147	0	0	0	0	0	0	0	0	0	0	0	0	0	0	0	0	0	0	0	419	0	0	0	0	2	0	8	0	0	0	0	0	0	0	0	0	0	0	0	0	0	7	0	0	0	0
lane1-s169-index-CTGGCCTAGGAA-Z0539	0	0	178	0	0	0	0	0	0	0	0	0	0	0	0	0	0	0	0	0	0	0	73	0	0	0	0	1	0	74	0	0	0	0	0	0	0	0	0	0	0	0	0	0	6	0	0	0	0
lane1-s170-index-TCCAGGCTTAAT-Z0540	0	102	591	0	0	0	0	0	0	0	0	0	0	0	0	0	0	0	0	0	0	4	0	0	0	0	0	0	0	0	0	2	0	0	0	0	0	0	0	3	0	0	0	0	400	0	0	0	3
lane1-s171-index-GATAGAAAGCCA-Z0541	5	26	1828	0	0	5	0	30	0	13	0	1	0	1	0	0	0	11	8	0	16	0	73	0	0	0	35	61	0	33	0	37	0	0	0	0	0	0	0	48	26	10	0	0	53	0	6	9	149
lane1-s172-index-TGTTTGAGCTGT-Z0542	0	196	918	0	0	13	0	2	19	0	0	3	0	0	4	0	0	0	0	0	0	2	6	1	0	0	4	1	0	4	2	2	0	9	0	0	0	0	0	3	0	1	0	0	30	0	0	0	11
lane1-s173-index-ATGGATACGCTC-Z0543	2	4	1281	0	0	98	0	2	0	4	0	6	6	1	0	1	0	0	14	0	9	8	34	5	0	0	12	19	1	6	12	12	0	18	0	0	0	0	0	28	8	0	0	0	27	0	3	1	25
lane1-s174-index-CCATTCGCCCAT-Z0544	0	0	21	0	0	0	0	0	0	0	0	0	0	0	0	0	0	0	0	0	0	0	0	0	0	0	2	0	0	0	0	0	0	0	0	0	0	0	0	0	0	0	0	0	12	0	0	0	0
lane1-s175-index-TACCCAGAGATC-Z0545	0	94	249	0	0	6	0	0	0	0	0	0	0	0	0	0	0	0	0	0	0	0	1	0	0	0	0	1	0	14	0	0	0	5	0	0	0	0	0	1	0	0	0	0	201	0	0	0	0
lane1-s176-index-ACCCGTATGATG-Z0546	0	0	256	0	0	0	0	0	0	2	0	0	0	0	0	0	0	0	4	0	4	0	5	1	0	0	0	6	0	26	0	0	0	4	0	0	0	0	0	7	0	2	0	0	126	0	0	0	12
lane1-s177-index-CCATAATCCGTA-Z0547	0	2	72	0	0	0	0	0	0	0	0	0	0	0	0	0	0	0	0	0	0	0	0	0	0	0	0	0	0	106	0	0	0	0	0	0	0	0	0	0	0	0	0	0	130	0	0	0	0
lane1-s178-index-TGAGTTCGCTAT-Z0548	0	0	932	0	0	17	0	0	0	0	0	0	2	0	0	0	3	0	0	0	0	0	0	0	0	0	0	0	0	2	30	0	0	0	0	0	0	0	0	0	0	0	0	0	3	0	0	0	1
lane1-s179-index-CACACAGCGTTA-Z0549	0	240	896	0	0	0	0	0	0	0	0	0	0	0	0	0	0	0	0	0	3	0	0	0	0	0	0	0	0	4	0	0	0	0	0	0	0	0	0	0	0	0	0	0	67	0	0	0	0
lane1-s180-index-TCGAGTTTGGTT-Z0550	0	8	212	0	0	2	0	0	0	0	0	3	0	0	0	0	0	0	0	0	0	0	13	0	0	0	0	0	0	2	3	0	0	0	0	0	2	0	0	0	0	0	0	0	51	0	0	0	0
lane1-s181-index-TTACGAGACGGC-Z0551	0	2	48	0	0	0	0	0	0	0	0	0	0	0	0	0	0	0	0	0	0	0	56	0	0	0	0	0	0	2	0	0	0	0	0	0	0	0	0	0	0	0	0	0	6	0	0	0	0
lane1-s182-index-CGAGATACCCAG-Z0552	0	17	148	0	0	2	0	0	0	0	0	0	0	0	0	0	0	0	1	0	0	0	77	0	0	0	0	0	0	4	0	0	0	0	0	0	0	0	0	0	0	0	0	0	101	0	0	0	0
lane1-s183-index-CAACGGGTAGTC-Z0553	0	2	75	0	0	3	0	0	0	0	0	0	0	0	0	0	0	0	0	0	0	0	0	0	0	0	0	3	0	0	0	1	0	1	0	0	0	0	0	0	0	0	0	0	4	0	0	0	0
lane1-s184-index-AGTTTGCAACGC-Z0554	0	4	124	0	0	0	0	0	0	0	0	0	0	0	0	0	0	0	0	0	0	0	21	0	0	0	0	0	0	1	0	0	0	0	0	0	0	0	0	4	0	0	0	0	20	0	0	0	0
lane1-s185-index-ACTTATGCGGTT-Z0555	0	0	125	0	0	0	0	0	0	0	0	0	0	0	0	0	0	0	0	0	0	0	231	0	0	0	0	0	0	3	0	0	0	0	0	0	0	0	0	0	0	0	0	0	4	0	0	0	0
lane1-s186-index-AAGGTGTAAGGT-Z0556	0	2	209	0	0	0	0	0	2	0	0	1	0	0	0	0	0	0	0	0	0	0	252	0	0	0	0	0	0	0	0	0	0	0	0	0	0	0	0	0	0	0	0	0	13	0	0	0	0
lane1-s187-index-GTAAGCACCTAC-Z0557	0	3	116	0	0	0	0	0	0	0	0	0	0	0	0	0	0	0	0	0	0	0	133	0	0	0	0	0	0	11	0	0	0	0	0	0	0	0	0	0	0	0	0	0	4	0	0	0	0
lane1-s188-index-CATCCAAATGCG-Z0558	0	11	60	0	0	0	0	0	0	0	0	0	0	0	0	0	0	0	0	0	0	0	472	0	0	0	0	0	0	12	0	0	0	0	0	0	0	0	0	0	0	0	0	0	11	0	0	0	0
lane1-s189-index-CGCACATGTTAT-Z0559	0	0	553	0	0	0	0	0	0	0	0	0	0	0	0	0	0	0	0	0	0	0	0	0	0	0	0	0	0	19	0	0	0	0	0	0	0	0	0	0	0	0	0	0	40	0	0	0	0
lane1-s190-index-CGATTTCTCAAG-Z0560	0	25	334	0	0	0	0	0	0	0	0	0	0	0	0	0	0	0	0	0	0	0	113	0	0	0	0	0	0	19	0	0	0	0	0	0	0	0	0	0	0	0	0	0	34	0	0	0	0
lane1-s191-index-TGTGCTGTGTAG-Z0561	0	2	210	0	0	0	0	0	0	0	0	0	0	0	0	0	0	0	0	0	0	0	25	0	0	0	0	0	0	0	0	0	0	0	0	0	0	0	0	2	0	0	0	0	18	0	0	0	0
lane1-s192-index-ACGTAGCATTTC-Z0562	0	2	92	0	0	0	0	0	0	0	0	0	0	0	0	0	0	0	0	0	0	0	237	0	0	0	0	0	0	153	0	0	0	0	0	0	0	0	0	0	0	0	0	0	91	0	0	0	2
lane1-s193-index-GGCAACCTCAGA-Z0563	0	3	41	0	0	0	0	0	0	0	0	3	0	0	0	0	0	0	0	0	0	0	69	0	0	0	0	0	0	306	0	0	0	0	0	0	3	0	0	0	0	0	0	0	113	0	0	0	0
lane1-s194-index-GAGAGAATGATC-Z0564	0	45	124	0	0	0	0	0	0	0	0	0	0	0	0	0	0	0	0	0	0	0	131	0	0	0	3	0	0	110	0	3	0	0	0	0	0	0	0	8	0	3	0	0	26	0	0	0	9
lane1-s195-index-TACGGTATGTCT-Z0565	0	22	191	0	0	0	0	0	0	0	0	0	0	0	0	0	0	0	0	0	0	0	335	0	0	0	0	0	0	57	0	0	0	0	0	0	0	0	0	0	0	0	0	0	29	0	0	0	2
lane1-s196-index-CGCATGAGGATC-Z0566	0	87	145	0	0	0	0	0	0	0	0	0	0	0	0	0	0	0	0	0	0	0	42	0	0	0	0	0	0	145	0	2	0	0	0	0	0	0	0	0	0	0	0	0	34	0	0	0	0
lane1-s197-index-AGGGACGATAAT-Z0567	0	46	38	0	0	0	0	0	0	0	0	0	0	0	0	0	0	0	0	0	0	0	143	0	0	0	0	0	0	80	0	0	0	0	0	0	0	0	0	0	0	0	0	0	20	0	0	0	0
lane1-s198-index-ATAGCGGTCTGG-Z0568	0	178	129	0	0	0	0	0	0	0	0	0	0	0	0	0	0	0	0	0	0	0	62	0	0	0	0	0	0	168	0	0	0	0	0	0	0	0	0	0	0	0	0	0	45	0	0	0	0
lane1-s199-index-GTTTCTAGAGCT-Z0569	0	46	85	0	0	0	0	0	0	0	0	0	0	0	0	0	0	0	0	0	0	0	65	0	0	0	0	0	0	10	0	0	0	0	0	0	0	0	0	0	0	0	0	0	48	0	0	0	0
lane1-s200-index-CACGTCGATGGA-Z0570	0	0	28	0	0	0	0	0	0	0	0	0	0	0	0	0	0	0	0	0	0	0	5	0	0	0	0	0	0	0	0	0	0	0	0	0	0	0	0	0	0	0	0	0	6	0	0	0	0
lane1-s201-index-AACCACACATCG-Z0571	0	3	161	0	0	0	0	0	0	0	0	0	0	0	0	0	0	4	0	0	5	0	6	0	0	0	3	6	0	3	0	7	0	2	0	2	0	0	0	5	0	0	0	0	0	0	0	0	8
lane1-s202-index-TCCCAACTTCGC-Z0572	0	25	753	0	0	13	0	10	0	4	0	2	0	0	0	2	0	2	6	0	7	0	38	0	0	0	6	16	0	354	0	19	8	1	0	0	0	2	0	23	9	0	0	0	70	0	3	0	46
lane1-s203-index-AACGCCGAATGC-Z0573	0	0	12	0	0	0	0	0	0	0	10	0	0	0	0	0	0	0	0	0	0	0	2	0	0	0	0	0	0	0	0	0	0	0	0	0	0	0	0	1	0	0	0	0	0	0	0	0	0
lane1-s204-index-TGCACAATGGCG-Z0574	4	41	2182	0	0	13	0	30	0	16	0	0	0	1	0	0	0	5	37	0	21	0	96	3	1	0	40	55	0	22	0	43	0	16	2	0	0	0	4	90	38	10	0	0	54	0	12	16	120
lane1-s205-index-TCTGCAGTTGGA-Z0575	0	4	22	0	0	0	0	0	0	0	0	0	0	0	0	0	0	0	0	0	0	0	0	0	0	0	0	0	0	0	0	0	0	0	0	0	0	0	0	0	0	0	0	0	5	0	0	0	0
lane1-s206-index-TACGGGTCTTTA-Z0576	0	0	48	0	0	2	0	0	0	0	0	0	0	0	0	0	0	0	0	0	0	0	0	0	0	0	0	0	0	0	0	0	0	6	0	0	0	0	0	0	0	0	0	0	6	0	0	0	0
lane1-s207-index-GGTGAAGATACA-Z0577	0	0	16	0	0	5	0	0	0	0	0	0	0	0	0	0	0	0	0	0	0	0	0	0	0	0	0	0	0	288	0	0	0	3	0	0	0	0	0	0	0	0	0	0	20	0	0	0	0
lane1-s208-index-GACGAGTCAGTC-Z0578	0	7	342	0	0	3	0	7	0	2	0	0	0	0	0	0	0	0	9	0	0	0	9	2	0	2	8	13	0	0	0	4	0	6	0	0	0	0	0	4	9	0	0	0	13	0	0	0	15
lane1-s209-index-AGCTATCCACGA-Z0579	0	41	2333	0	0	14	0	47	0	24	2	0	4	5	0	6	0	0	27	0	23	0	126	0	0	0	44	75	0	17	0	62	7	10	0	0	0	0	0	54	16	12	0	3	69	0	14	7	121
lane1-s210-index-AGTTAGTGCGTC-Z0580	0	22	1591	0	0	12	5	37	0	14	0	0	4	2	0	10	0	11	19	0	27	0	73	1	0	0	34	53	0	18	0	29	6	9	0	0	3	0	4	42	13	5	0	0	27	0	10	16	90
lane1-s211-index-ACGTAAATCGCC-Z0581	0	14	112	0	0	2	0	0	1	0	0	1	3	0	0	0	0	0	0	0	0	1	0	0	0	0	0	0	0	0	0	0	0	0	0	0	0	0	0	0	0	0	0	0	28	0	0	0	0
lane1-s213-index-GGCTGTATGGGT-Z0582	0	98	322	0	0	9	0	0	22	0	0	6	15	0	0	0	0	0	1	0	0	0	5	0	0	0	3	2	0	0	0	8	1	6	0	0	5	0	0	0	0	0	0	0	31	0	1	3	0
lane1-s214-index-ATGCGTAGTGCG-Z0583	0	14	228	0	0	8	0	0	39	0	0	1	11	0	0	0	0	0	0	0	0	4	0	0	0	0	0	0	0	4	0	0	0	0	0	0	2	0	0	0	0	0	0	0	14	0	0	0	0
lane1-s215-index-TCTTAACGACTG-Z0584	0	479	103	0	0	0	0	0	0	0	0	0	0	0	0	0	0	0	0	0	0	1	0	0	0	0	0	0	0	214	0	0	0	0	0	0	0	0	0	0	0	0	0	0	844	0	0	0	0
lane1-s216-index-AGGCTTTCGTAG-Z0585	0	59	1296	0	0	28	0	8	3	11	0	0	0	0	0	13	0	13	13	0	15	0	58	5	0	4	26	22	0	17	0	58	0	3	3	0	0	0	4	23	0	0	11	0	34	0	23	0	54
lane1-s217-index-CTCGGCAATTAT-Z0586	0	833	182	0	0	9	0	0	0	0	0	0	0	0	0	0	0	0	0	0	0	1	0	0	0	0	0	0	0	65	0	0	0	2	0	0	0	0	0	0	0	0	0	0	758	0	0	0	0
lane1-s218-index-CGATAACATGCC-Z0587	3	38	2256	0	0	16	0	39	0	21	0	0	0	0	1	8	3	11	13	0	11	0	84	0	3	13	15	64	5	31	0	68	2	4	1	0	4	5	0	79	36	20	5	0	31	3	15	4	143
lane1-s219-index-CCTACTGTGCCT-Z0588	0	218	89	0	0	0	0	0	0	0	0	0	0	0	0	0	0	0	0	0	0	0	9	0	0	0	0	0	0	18	0	0	0	0	0	0	0	0	0	0	0	0	0	0	365	0	0	0	0
lane1-s220-index-GGATGTAAGTAG-Z0589	0	164	175	0	0	0	0	0	0	0	0	0	0	0	0	0	0	0	0	0	0	0	15	0	0	0	0	0	0	8	0	0	0	0	0	0	0	0	0	0	0	0	0	0	384	0	0	0	0
lane1-s221-index-TGATCAGAAGAG-Z0590	0	327	153	0	0	0	0	0	1	0	0	0	0	0	0	0	0	0	0	0	0	1	5	0	0	0	0	0	0	9	0	0	0	1	0	0	0	0	0	0	0	0	0	0	389	0	0	0	0
lane1-s222-index-CGTGGTTAGCAT-Z0591	0	597	257	0	0	0	0	0	2	0	0	2	0	0	0	0	0	0	0	0	0	1	3	0	0	0	0	0	0	11	0	0	0	2	0	0	0	0	0	0	0	0	0	0	362	0	0	0	0
lane1-s223-index-GCCGAGATTGGT-Z0592	0	159	53	0	0	1	0	0	0	0	0	0	0	0	0	0	0	0	0	0	0	0	8	0	0	0	0	0	0	68	0	0	1	0	0	0	0	0	0	0	0	0	0	0	388	0	0	0	0
lane1-s224-index-ATGAGACTCCAC-Z0593	0	83	144	0	0	0	0	0	0	0	0	0	0	0	0	0	0	0	0	0	0	0	22	0	0	0	0	1	0	3	0	0	0	0	0	0	0	0	0	0	0	0	0	0	292	0	0	0	0
lane1-s225-index-GAATCTTCGAGC-Z0594	0	168	141	0	0	0	0	0	0	0	0	0	0	0	0	0	0	0	0	0	0	0	6	0	0	0	1	4	0	4	0	0	0	0	0	0	0	0	0	0	0	0	0	0	130	0	0	0	6
lane1-s226-index-ACACGTAAGCCT-Z0595	0	74	152	0	0	3	0	0	0	0	0	0	0	0	0	0	0	0	0	0	0	0	37	0	0	0	0	0	0	48	0	0	0	0	0	0	0	0	0	0	0	0	0	0	57	0	0	0	0
lane1-s227-index-GAGTGGTAGAGA-Z0596	0	174	245	0	0	0	0	0	0	0	0	0	0	0	0	0	0	0	0	0	0	0	31	0	0	0	0	0	0	69	0	0	0	0	0	0	0	0	0	0	0	0	0	0	101	0	0	0	0
lane1-s228-index-GAAGTTGGAAGT-Z0597	0	110	86	0	0	0	0	0	0	0	0	0	0	0	0	0	0	0	0	0	0	0	41	0	0	0	0	0	0	284	0	0	0	0	0	0	0	0	0	0	0	0	0	0	67	0	0	0	0
lane1-s229-index-TTCCTAGGTGAG-Z0598	0	235	132	0	0	0	0	2	0	0	0	0	0	0	0	0	0	0	0	0	0	0	25	0	0	0	0	0	0	161	0	0	0	0	0	0	0	0	0	0	0	0	0	0	106	0	0	0	0
lane1-s230-index-GCACGACAACAC-Z0599	0	166	254	0	0	0	0	0	1	0	0	0	0	0	0	0	0	0	0	0	0	0	13	0	0	0	0	0	0	31	0	0	0	0	0	0	0	0	0	0	0	0	0	0	63	0	0	0	0
lane1-s231-index-ATCGATCTGTGG-Z0600	0	63	67	0	0	0	0	0	0	0	0	0	0	0	0	0	0	0	0	0	0	0	129	0	0	0	0	1	0	5	0	0	0	0	0	0	0	0	0	0	0	0	0	0	302	0	0	0	0
lane1-s232-index-CTTGTGTCGATA-Z0601	0	29	56	0	0	9	0	0	0	0	37	0	0	0	0	0	0	0	0	0	0	0	8	0	0	0	0	0	0	21	0	0	0	0	0	0	0	0	0	0	0	0	0	0	31	0	0	0	0
lane1-s233-index-TGAGCCGGAATC-Z0602	0	138	308	0	0	6	0	0	3	0	0	1	0	0	0	0	0	0	0	0	0	0	68	0	0	0	0	0	0	7	0	0	0	1	0	0	0	0	0	0	0	0	0	0	425	0	0	0	0
lane1-s234-index-GCGGCAATTACG-Z0603	0	152	227	0	0	5	0	0	0	0	7	2	0	0	0	0	0	0	0	0	0	0	89	0	0	0	0	0	0	2	0	0	0	0	0	0	0	0	0	0	0	0	0	0	469	0	0	0	0
lane1-s235-index-GAACTAGTCACC-Z0604	0	46	125	0	0	2	0	0	0	0	0	0	0	0	0	0	0	0	0	0	0	0	322	0	0	0	0	0	0	1	0	0	0	0	0	0	0	0	0	0	0	0	0	0	243	0	0	0	0
lane1-s236-index-GACGGAACCCAT-Z0605	0	217	365	0	0	0	0	0	0	0	0	0	0	0	0	0	0	0	0	0	0	0	0	0	0	0	0	0	0	103	0	0	0	2	0	0	0	0	0	1	0	0	0	0	620	0	0	0	0
lane1-s237-index-CAAGCATGCCTA-Z0606	0	3	73	0	0	2	0	0	0	0	0	0	0	0	0	0	0	0	0	0	0	0	0	0	0	0	0	0	0	24	0	0	0	0	0	0	0	0	0	2	0	0	0	0	396	0	0	1	0
lane1-s238-index-CCTGAACTAGTT-Z0607	0	54	537	0	0	21	0	3	0	0	0	2	0	0	0	0	0	0	0	0	0	0	0	0	0	0	0	0	0	45	0	0	0	0	0	0	0	0	0	0	0	0	0	0	923	0	0	0	0
lane1-s239-index-CTTCGGCAGAAT-Z0608	0	195	170	0	0	0	0	2	0	0	0	0	0	0	0	0	0	0	0	0	0	0	8	0	0	0	0	0	0	119	0	0	0	0	0	0	0	0	0	0	0	0	0	0	544	0	0	0	0
lane1-s240-index-ACGGGACATGCT-Z0609	0	184	1529	0	0	14	0	12	0	11	0	3	18	0	0	8	0	8	4	1	8	0	52	0	0	0	11	9	0	56	3	15	0	7	0	0	0	0	0	33	17	0	4	0	225	6	5	4	48
lane1-s241-index-GTCATATCGTAC-Z0610	0	80	297	0	0	0	0	2	0	0	0	0	0	0	0	0	0	0	0	0	0	0	21	0	0	0	0	0	0	9	0	0	0	0	0	0	0	0	0	0	0	0	0	0	743	0	0	0	0
lane1-s242-index-GGAAACCACCAC-Z0611	0	183	304	0	0	0	0	0	0	0	0	0	0	0	0	0	0	0	0	0	0	0	81	0	0	0	0	0	0	18	1	0	0	1	0	0	0	0	0	0	0	0	0	0	638	0	0	0	0
lane1-s244-index-ACATTCAGCGCA-Z0613	0	139	394	0	0	0	0	0	1	0	0	0	0	0	0	0	0	0	0	0	0	0	35	0	0	0	0	0	0	13	0	0	0	0	0	0	0	0	0	0	0	0	0	0	977	0	0	0	0
[truncated: 517 more columns]
