# Supplementary material for: A longitudinal assessment of host-microbe-parasite interactions resolves the zebrafish gut microbiome’s link to Pseudocapillaria tomentosa infection and pathology
Source: Microbiome. 2019 Jan 24;7:10. doi: 10.1186/s40168-019-0622-9 (PMC6346533; doi:10.1186/s40168-019-0622-9)
Supplement: Supplementary file 9 — Table S1. Coefficients table for weight linear regression (XLSX 36 kb) [file 40168_2019_622_MOESM9_ESM.xlsx]

## Sheet: Sheet1
	Estimate	Std. Error	t value	p value
Intercept	-392.48	53.55	-7.33	5.59e-12
Sex (M)	-37.83	7.86	-4.81	2.95e-06
Histopathology	-11.98	2.25	-5.32	2.81e-07
Length (mm)	27.22	2.01	13.57	3.67e-30
