# Supplementary material for: A longitudinal assessment of host-microbe-parasite interactions resolves the zebrafish gut microbiome’s link to Pseudocapillaria tomentosa infection and pathology
Source: Microbiome. 2019 Jan 24;7:10. doi: 10.1186/s40168-019-0622-9 (PMC6346533; doi:10.1186/s40168-019-0622-9)
Supplement: Supplementary file 10 — Table S2. Coefficients table for condition factor linear regression (XLSX 32 kb) [file 40168_2019_622_MOESM10_ESM.xlsx]

## Sheet: Sheet1
	Estimate	Std. Error	t value	p value
Intercept	1.75	0.02	79.47	8.4e-154
Sex (M)	-0.19	0.04	-5.46	1.4e-07
Histopathology	-0.07	0.01	-6.57	4.31e-10
