# Supplementary material for: A longitudinal assessment of host-microbe-parasite interactions resolves the zebrafish gut microbiome’s link to Pseudocapillaria tomentosa infection and pathology
Source: Microbiome. 2019 Jan 24;7:10. doi: 10.1186/s40168-019-0622-9 (PMC6346533; doi:10.1186/s40168-019-0622-9)
Supplement: Supplementary file 12 — Table S3. Coefficients table for Shannon entropy linear regression (XLSX 35 kb) [file 40168_2019_622_MOESM12_ESM.xlsx]

## Sheet: Sheet1
	Estimate	Std. Error	t value	p value
Intercept	0.03	0.07	0.37	0.709
DPE	0.01	0	5.01	1.18e-06
Exposure (Exposed)	0.45	0.1	4.38	1.88e-05
Total Burden	0.01	0.01	1.87	0.0629
DPE:Exposure	-0.01	0	-3.23	0.00145
