# Supplementary material for: A longitudinal assessment of host-microbe-parasite interactions resolves the zebrafish gut microbiome’s link to Pseudocapillaria tomentosa infection and pathology
Source: Microbiome. 2019 Jan 24;7:10. doi: 10.1186/s40168-019-0622-9 (PMC6346533; doi:10.1186/s40168-019-0622-9)
Supplement: Supplementary file 13 — Coefficients table for burden generalized linear models (TXT 56 kb) [file 40168_2019_622_MOESM13_ESM.txt]

taxa	estimate_type	estimate_value	pval_type	pval_value	qval
Megamonas	abd_est	0.233344812094892	abd_pval	0.0167169600988468	0.00222817666642483
Flavobacterium	abd_est	0.422667102210688	abd_pval	0.00720009379264777	0.00119122223127985
NONE	abd_est	0.392411144796043	abd_pval	7.79049172288517e-05	1.77223865413681e-05
Leeia	abd_est	0.331437103376582	abd_pval	0.00039298476040976	8.45227653453639e-05
Bacteroides	abd_est	0.266625250157474	abd_pval	0.0075514796047986	0.00124068129642839
Spiroplasma	abd_est	0.302931717979755	abd_pval	0.00244854487002547	0.000465296074951672
Ruminiclostridium_5	abd_est	0.201017501773038	abd_pval	0.0336461219631021	0.00383462665406948
Rhizorhapis	abd_est	0.237107026573868	abd_pval	0.0396263541401701	0.00424211576807302
Flectobacillus	abd_est	0.295691964945796	abd_pval	0.00645077996621227	0.00109012140261994
Lachnospiraceae_NK4A136_group	abd_est	0.264694069082317	abd_pval	0.00782073617711261	0.00127605768388738
Streptococcus	abd_est	0.332494724482273	abd_pval	0.000846039815685401	0.00017330037051249
Shewanella	abd_est	-0.451444887780394	abd_pval	0.0150760117814087	0.00204944567896595
Oscillibacter	abd_est	0.313388588759852	abd_pval	0.00161585792604266	0.00031594280970901
Clostridium_sensu_stricto_1	abd_est	0.325118020432954	abd_pval	0.000907429800179561	0.000184279822650316
Lactobacillus	abd_est	0.315038879140402	abd_pval	0.00145228886044661	0.000286327086154999
Nocardia	abd_est	0.178775885470731	abd_pval	0.0579847318483927	0.00568841959403883
Ignatzschineria	abd_est	0.373631383880344	abd_pval	0.000258654463371422	5.69248881939746e-05
Hyphomicrobium	abd_est	0.261391503908397	abd_pval	0.00840777939960535	0.00135317712336059
Candidatus_Symbiothrix	abd_est	0.288001639319708	abd_pval	0.0206555460762654	0.00261327881618278
Prevotella_9	abd_est	0.257413510831119	abd_pval	0.0139403630500648	0.00191750414255569
Weissella	abd_est	0.369722879155068	abd_pval	0.000152347363205821	3.40031968909413e-05
Lactococcus	abd_est	0.252154187776066	abd_pval	0.0132562122617583	0.00185576687491161
Tepidimicrobium	abd_est	0.21611764212851	abd_pval	0.0376811527275563	0.00408003052485192
Prevotella_7	abd_est	0.247988681708569	abd_pval	0.0362019265641318	0.00398675066408037
Buchnera	abd_est	0.339874052163009	abd_pval	0.00135294260055568	0.000270116861457476
Leuconostoc	abd_est	0.29323085171414	abd_pval	0.00233666101219627	0.000447630250578548
Fusobacterium	abd_est	0.347027738397439	abd_pval	0.000357878904924903	7.76784006843438e-05
Vogesella	abd_est	-0.371588524379181	abd_pval	0.00425510745860654	0.000744748556491419
Hathewaya	abd_est	0.296286412013431	abd_pval	0.00292241361114695	0.000542278231026843
Ferruginibacter	abd_est	0.144655220944599	abd_pval	0.135022537287398	0.0116329279279373
Myroides	abd_est	0.193543067628676	abd_pval	0.0727292564846923	0.00682809068617957
Helicobacter	abd_est	0.337273205487019	abd_pval	0.000713233444722417	0.000148671085286118
Pantoea	abd_est	0.256354019859268	abd_pval	0.00840429965905497	0.00135317712336059
Candidatus_Bacilloplasma	abd_est	0.384373281970093	abd_pval	0.000101609390900626	2.28947139845867e-05
Pusillimonas	abd_est	0.112635211739301	abd_pval	0.237889175784721	0.0194409188323718
Ruminiclostridium_9	abd_est	0.127295303583806	abd_pval	0.186247406954572	0.0157370337825102
Paracoccus	abd_est	0.337602114759014	abd_pval	0.000530129522968955	0.000111983655886593
Alkanindiges	abd_est	0.182906544057421	abd_pval	0.0704868935685804	0.0067087399915716
Acidaminococcus	abd_est	0.170948527156564	abd_pval	0.0721229406881322	0.00681171343757606
Virgibacillus	abd_est	0.261592015803058	abd_pval	0.007813121723029	0.00127605768388738
Wohlfahrtiimonas	abd_est	0.207014969004859	abd_pval	0.0537320702372236	0.00537518111442145
Oceanobacillus	abd_est	0.299322760954529	abd_pval	0.00279784805865827	0.000526478382105202
Verminephrobacter	abd_est	0.309984581168386	abd_pval	0.00364399565602783	0.000663170458229043
Pedobacter	abd_est	0.284744341245166	abd_pval	0.0088276681687603	0.00141115577631753
Photobacterium	abd_est	0.319173147462859	abd_pval	0.00109876994054673	0.000221237925049456
Psychrilyobacter	abd_est	0.355681088453753	abd_pval	0.000373050249541853	8.06016419821237e-05
Roseburia	abd_est	0.189470706489619	abd_pval	0.0519332841415636	0.00520624327512847
Alistipes	abd_est	0.296703152449497	abd_pval	0.00289880285611187	0.000540014763369391
Vagococcus	abd_est	0.195216791186205	abd_pval	0.0692293718556347	0.00663107761660431
Candidatus_Rhabdochlamydia	abd_est	0.35609796352877	abd_pval	0.000345100702997775	7.55984275049094e-05
Parasutterella	abd_est	0.371185431422424	abd_pval	0.000138606509962108	3.10829222593428e-05
Cetobacterium	abd_est	-0.739869619058613	abd_pval	1.30880313879174e-09	3.12773396855909e-10
Sporosarcina	abd_est	0.245038834044154	abd_pval	0.0112324099943039	0.00170348777964307
Anaerosalibacter	abd_est	0.340094346755747	abd_pval	0.00171592106302795	0.00033412709961179
Phreatobacter	abd_est	0.340135910502819	abd_pval	0.00147475805162718	0.000289550555539578
Yersinia	abd_est	0.364017426784445	abd_pval	0.000456215562324033	9.68023503068948e-05
Faecalibacterium	abd_est	0.291453536222653	abd_pval	0.00237914847352938	0.000453931722388509
Sphingopyxis	abd_est	0.141529789778559	abd_pval	0.135216925757955	0.0116329279279373
Marmoricola	abd_est	0.112635211739301	abd_pval	0.237889175784721	0.0194409188323718
Wolbachia	abd_est	0.132316753421252	abd_pval	0.170504764100067	0.014497782169112
Domibacillus	abd_est	0.23738420510274	abd_pval	0.040172472673418	0.0042715866661726
Plesiomonas	abd_est	-3.1384684209584	abd_pval	0.000634590558204777	0.000132863545078343
Desulfovibrio	abd_est	0.340284519754013	abd_pval	0.000815746757813494	0.000168554574342772
OM60.NOR5._clade	abd_est	0.112635211739301	abd_pval	0.237889175784721	0.0194409188323718
Nakamurella	abd_est	0.264438943208197	abd_pval	0.0390717904229633	0.00419223280854832
Peptoniphilus	abd_est	0.322664303549896	abd_pval	0.00102324475781047	0.000206911362316475
Anaerovibrio	abd_est	0.280098784318445	abd_pval	0.00523892558723929	0.000904716135953329
Albidiferax	abd_est	0.320435536974376	abd_pval	0.00135958765205771	0.00027030303604122
Reyranella	abd_est	0.513426554134315	abd_pval	1.29872573965387e-06	3.04219289481549e-07
Pleurocapsa	abd_est	0.331325388707407	abd_pval	0.00231263234410175	0.000444828041978711
Candidatus_Hepatincola	abd_est	0.235118707310471	abd_pval	0.0337128717276889	0.00383462665406948
Flavonifractor	abd_est	0.154542277048116	abd_pval	0.115175224489996	0.0102632572689554
Lysinibacillus	abd_est	0.288281208548694	abd_pval	0.00402953174354259	0.000727736167351477
Fusicatenibacter	abd_est	0.144619973783363	abd_pval	0.129762756829805	0.0113494147664225
Mucinivorans	abd_est	0.228062600583305	abd_pval	0.0326473535197325	0.00374948339927087
Sphingomonas	abd_est	0.418275655318796	abd_pval	2.84448771498905e-05	6.59773038447691e-06
Faecalibaculum	abd_est	0.131214902038073	abd_pval	0.170661711288899	0.014497782169112
Variibacter	abd_est	0.250777034449042	abd_pval	0.0158213677327094	0.00212677737000564
Clostridium_sensu_stricto_7	abd_est	0.267345194596295	abd_pval	0.0060710664883363	0.00103706478933963
Clostridium_sensu_stricto_9	abd_est	0.24848428277639	abd_pval	0.0331345021804463	0.00378704772396356
Bdellovibrio	abd_est	0.188273388845367	abd_pval	0.0441599593929012	0.00461265669316794
Kurthia	abd_est	0.188596241019149	abd_pval	0.0733762857648191	0.00687519492025086
Marinifilum	abd_est	0.162026759425902	abd_pval	0.1173109131151	0.0103754108324146
Polaromonas	abd_est	0.233445172851524	abd_pval	0.0363141326990598	0.00398675066408037
Massilia	abd_est	0.206820889911462	abd_pval	0.0478674013290231	0.00490251063365698
Prevotellaceae_UCG.001	abd_est	0.334059256956632	abd_pval	0.000445973956602793	9.50554873481907e-05
Ruminococcaceae_UCG.014	abd_est	0.198996765983717	abd_pval	0.0429468364080357	0.00450583521822265
Rickettsia	abd_est	0.344295025034555	abd_pval	0.00116383111557856	0.000233345070277072
Gallicola	abd_est	0.200337908949846	abd_pval	0.0453287803255773	0.00468305463679301
Methylotenera	abd_est	0.229904725026307	abd_pval	0.0293401359133776	0.00346209051264209
Helcococcus	abd_est	0.119205183488906	abd_pval	0.213431955242137	0.0179061001058766
Candidatus_Alysiosphaera	abd_est	0.581988921768552	abd_pval	1.46900672943235e-08	3.47547731999625e-09
Legionella	abd_est	-0.300367224018625	abd_pval	0.0451463757623279	0.00467441601317374
Aquincola	abd_est	0.220409639025039	abd_pval	0.0177046184682055	0.00232059867251007
Rhizobium	abd_est	0.184448402028941	abd_pval	0.116665812439386	0.010337678507403
Azohydromonas	abd_est	0.218000457144486	abd_pval	0.0540316213881559	0.00539374397067285
Aquabacterium	abd_est	0.222367161818818	abd_pval	0.0220476750419287	0.00274536360384208
Bifidobacterium	abd_est	0.269238841360884	abd_pval	0.00695607835579679	0.00116320519628747
Alloprevotella	abd_est	0.226442700413512	abd_pval	0.0300912001841834	0.00352872105476717
Haliea	abd_est	-2.68788408374437	abd_pval	0.999999543557796	0.0796588488170644
Erysipelothrix	abd_est	0.190736255821482	abd_pval	0.0487878358950045	0.00498598804069899
Anaerotruncus	abd_est	0.37236717195574	abd_pval	9.8799099624192e-05	2.23680111135033e-05
Meganema	abd_est	0.172057754395721	abd_pval	0.0672590053035821	0.00645541534292993
Tissierella	abd_est	0.242898471903723	abd_pval	0.0117755638283312	0.00174667336179969
Deefgea	abd_est	0.284511763238719	abd_pval	0.00496474314307664	0.000860507791047677
Asaccharospora	abd_est	0.202032458306127	abd_pval	0.036778033562193	0.00401293241619707
Acidovorax	abd_est	-0.354217224892266	abd_pval	0.00896536817559863	0.00142280363601859
Mycoplasma	abd_est	0.279575306443464	abd_pval	0.00619853462346869	0.00105503023220849
Pseudochrobactrum	abd_est	0.233445172851524	abd_pval	0.0363141326990598	0.00398675066408037
Sporanaerobacter	abd_est	0.195625863215845	abd_pval	0.072024041755455	0.00681171343757606
Corynebacterium	abd_est	0.21711296686361	abd_pval	0.057197109474123	0.00562664706396707
Skermanella	abd_est	0.233445172851524	abd_pval	0.0363141326990598	0.00398675066408037
Peptostreptococcus	abd_est	0.349533028551572	abd_pval	0.000245838722443459	5.43572135817452e-05
Paenibacillus	abd_est	0.139169171125021	abd_pval	0.168331302739699	0.0143513438674887
Clostridium_sensu_stricto_5	abd_est	0.24879631416869	abd_pval	0.0156599684942831	0.00211107876211267
Thermosipho	abd_est	0.18736705752042	abd_pval	0.0493415677211217	0.00503171034667484
Bradyrhizobium	abd_est	0.41762500823694	abd_pval	3.28851609532617e-05	7.59043699841149e-06
Sorangium	abd_est	0.157943485782247	abd_pval	0.0927879907039876	0.00839480766917416
Geobacillus	abd_est	0.175577445099703	abd_pval	0.0723073314338527	0.00681552453944773
Erysipelotrichaceae_UCG.009	abd_est	0.301794206325426	abd_pval	0.00220485064607558	0.000425827555109688
Sutterella	abd_est	0.234766747353013	abd_pval	0.0135248627280827	0.00188546108229533
Aliivibrio	abd_est	0.210600370514469	abd_pval	0.0315831327531525	0.00366282113830897
Janthinobacterium	abd_est	0.215451473846591	abd_pval	0.0518847647066635	0.00520624327512847
Brevinema	abd_est	0.363691262313509	abd_pval	0.000442491740276686	9.47400400263896e-05
Candidatus_Protochlamydia	abd_est	0.225417926978631	abd_pval	0.0342893577475198	0.00389084531147907
Undibacterium	abd_est	0.195599494749988	abd_pval	0.0389934265917726	0.00419223280854832
Psychromonas	abd_est	0.153803057500446	abd_pval	0.142412634164694	0.0121859358892196
Oblitimonas	abd_est	0.236720586969995	abd_pval	0.0321065929079393	0.00370755178919992
OM27_clade	abd_est	0.233445172851524	abd_pval	0.0363141326990604	0.00398675066408037
Pseudarthrobacter	abd_est	0.112635211739301	abd_pval	0.237889175784724	0.0194409188323718
Diaphorobacter	abd_est	-5.18163676182287	abd_pval	0.999996722693633	0.0796588488170644
Schlesneria	abd_est	0.201624332418776	abd_pval	0.0436684888852607	0.00457141235911495
Rhodobacter	abd_est	0.40945724639991	abd_pval	0.000188948161811864	4.19743265545531e-05
Clostridium_sensu_stricto_11	abd_est	0.112635211739301	abd_pval	0.237889175784724	0.0194409188323718
Bryobacter	abd_est	0.147157994301529	abd_pval	0.139534078812715	0.011982553035311
SM1A02	abd_est	0.182282893496548	abd_pval	0.122112493222855	0.010719931308559
Brevibacterium	abd_est	0.233445172851524	abd_pval	0.0363141326990598	0.00398675066408037
Iodobacter	abd_est	0.354873673565826	abd_pval	0.000883538491078254	0.00018020139904638
Polymorphobacter	abd_est	0.419652839472853	abd_pval	6.61329664548775e-05	1.51170944852583e-05
Rickettsiella	abd_est	0.24204505616962	abd_pval	0.0321255383203651	0.00370755178919992
Ideonella	abd_est	0.337655377020317	abd_pval	0.000827752218422883	0.000170291584520661
Aridibacter	abd_est	0.422726507773183	abd_pval	3.6043804602421e-05	8.27911805602599e-06
Rhizomicrobium	abd_est	0.112635211739301	abd_pval	0.237889175784721	0.0194409188323718
Pelosinus	abd_est	0.232913619840577	abd_pval	0.028792309468056	0.00341447765586494
Pseudogracilibacillus	abd_est	0.243856395927042	abd_pval	0.015116149188532	0.00204944567896595
Psychrobacter	abd_est	0.326471487302552	abd_pval	0.000771384810837258	0.000160087309296926
Prevotellaceae_NK3B31_group	abd_est	0.190625227012988	abd_pval	0.0599908915031342	0.00586490016014819
Cerasibacillus	abd_est	0.358876291990252	abd_pval	0.000561387174266061	0.000118059417840027
Bosea	abd_est	0.149658965172722	abd_pval	0.119607711895559	0.010519560020364
Rahnella	abd_est	0.233445172851524	abd_pval	0.0363141326990598	0.00398675066408037
Romboutsia	abd_est	0.14916367458753	abd_pval	0.11803413170392	0.0104198985121965
Curvibacter	abd_est	0.206740928904342	abd_pval	0.0446875769427685	0.00464725046361189
Chitinimonas	abd_est	0.224089582735226	abd_pval	0.0204440527591359	0.00259345567845745
Curtobacterium	abd_est	0.142422652635652	abd_pval	0.133062294088045	0.0114893409482324
Wenzhouxiangella	abd_est	0.112635211739301	abd_pval	0.237889175784724	0.0194409188323718
Gemmatimonas	abd_est	0.220156754509992	abd_pval	0.0464102974634249	0.00477394256229236
Candidatus_Microthrix	abd_est	0.610431663055504	abd_pval	1.87573372049626e-08	4.41566174604544e-09
Tabrizicola	abd_est	0.169956866139504	abd_pval	0.0724857416048816	0.00681875789317655
Weeksella	abd_est	0.142422652635652	abd_pval	0.133062294088045	0.0114893409482324
Pseudarcicella	abd_est	0.142422652635652	abd_pval	0.133062294088045	0.0114893409482324
Hafnia.Obesumbacterium	abd_est	0.218042797226893	abd_pval	0.0544960300560278	0.00542865103681662
Dyadobacter	abd_est	0.264439697500542	abd_pval	0.0308505815259936	0.00359548921492711
Actinoplanes	abd_est	0.239665364880383	abd_pval	0.0272621889218915	0.00328237987973379
Derxia	abd_est	0.274301318871741	abd_pval	0.00981547854985776	0.00153022245360888
Staphylococcus	abd_est	0.26211880235878	abd_pval	0.0185674511633402	0.0024202840258559
Pseudoflavonifractor	abd_est	0.142422652635652	abd_pval	0.133062294088045	0.0114893409482324
Devosia	abd_est	0.167616351731782	abd_pval	0.0763820004862126	0.00711455900343072
Candidatus_Sulcia	abd_est	0.382295941885798	abd_pval	0.000355409700550616	7.74979496449576e-05
Niabella	abd_est	0.110317768831886	abd_pval	0.243377423908212	0.0198551405410948
Anaeroplasma	abd_est	0.112635211739301	abd_pval	0.237889175784724	0.0194409188323718
Duganella	abd_est	0.251166186925336	abd_pval	0.0170336120923108	0.00225479793651713
Caenimonas	abd_est	0.15878799161809	abd_pval	0.128790317840289	0.0112852224547872
AKYG587	abd_est	0.112635211739301	abd_pval	0.237889175784724	0.0194409188323718
Cellulosilyticum	abd_est	0.233445172851524	abd_pval	0.0363141326990598	0.00398675066408037
Macrococcus	abd_est	0.151870424449768	abd_pval	0.116596200983435	0.010337678507403
Jahnella	abd_est	0.127002917237207	abd_pval	0.178253955502394	0.015088568436417
Lacticigenium	abd_est	0.116115868996056	abd_pval	0.217876179779769	0.0182466009047208
Candidatus_Soleaferrea	abd_est	0.190565507079451	abd_pval	0.0808543819563553	0.00750160262237026
Sulfurifustis	abd_est	0.233445172851524	abd_pval	0.0363141326990598	0.00398675066408037
Limnobacter	abd_est	0.205882016802227	abd_pval	0.0706073047893366	0.0067087399915716
Bauldia	abd_est	0.112635211739301	abd_pval	0.237889175784721	0.0194409188323718
Tychonema	abd_est	0.332036575579294	abd_pval	0.00141419631519868	0.000279983520177953
Caldicoprobacter	abd_est	0.112635211739301	abd_pval	0.237889175784724	0.0194409188323718
Candidatus_Amoebophilus	abd_est	0.422635806729952	abd_pval	2.51250645093206e-05	5.8564146281324e-06
Brachybacterium	abd_est	0.112635211739301	abd_pval	0.237889175784724	0.0194409188323718
Rhodococcus	abd_est	0.146543050379467	abd_pval	0.119118401575285	0.010496034282444
Ralstonia	abd_est	-2.75636634090668	abd_pval	0.999999531928503	0.0796588488170644
Rheinheimera	abd_est	0.212267743739546	abd_pval	0.0284396228827908	0.00338112658364799
Clostridium_sensu_stricto_18	abd_est	0.236795091055779	abd_pval	0.0185513813250705	0.0024202840258559
Zymophilus	abd_est	0.112635211739301	abd_pval	0.237889175784724	0.0194409188323718
Pyramidobacter	abd_est	0.142422652635652	abd_pval	0.133062294088045	0.0114893409482324
Cloacibacterium	abd_est	-0.550744907004559	abd_pval	0.0188618576394265	0.00243850722360644
Syntrophobacter	abd_est	-2.68788408374437	abd_pval	0.999999543557796	0.0796588488170644
Citrobacter	abd_est	-0.720897542502486	abd_pval	0.102244793666855	0.00919763408651102
Luedemannella	abd_est	0.112635211739301	abd_pval	0.237889175784724	0.0194409188323718
Ruminococcaceae_UCG.009	abd_est	0.142422652635651	abd_pval	0.133062294088045	0.0114893409482324
Atopobium	abd_est	0.142422652635652	abd_pval	0.133062294088045	0.0114893409482324
Paeniclostridium	abd_est	0.248295659178441	abd_pval	0.00803330667528146	0.001306237137104
Megamonas	exposure_ex_est	4.3272847460339	exposure_ex_pval	4.8260520176228e-23	3.08589360237979e-23
Flavobacterium	exposure_ex_est	5.21833969433778	exposure_ex_pval	4.78785597747457e-18	1.16178866725199e-18
NONE	exposure_ex_est	4.15804018303426	exposure_ex_pval	2.3906514577455e-21	6.42723626149286e-22
Leeia	exposure_ex_est	4.21239641153318	exposure_ex_pval	1.10092923881893e-21	3.1193463903437e-22
Bacteroides	exposure_ex_est	4.29560499391019	exposure_ex_pval	1.27645555595744e-22	5.11851947285975e-23
Spiroplasma	exposure_ex_est	4.32267047249469	exposure_ex_pval	1.52230066754711e-22	5.86773994454541e-23
Ruminiclostridium_5	exposure_ex_est	4.31423051467796	exposure_ex_pval	7.00794647475252e-23	3.84094238814838e-23
Rhizorhapis	exposure_ex_est	4.51752389732447	exposure_ex_pval	9.40853629555666e-23	4.35166432198519e-23
Flectobacillus	exposure_ex_est	4.41605900027191	exposure_ex_pval	1.02769506606842e-22	4.63122244754296e-23
Lachnospiraceae_NK4A136_group	exposure_ex_est	4.31156846179166	exposure_ex_pval	1.92638362572806e-22	7.05192827368842e-23
Streptococcus	exposure_ex_est	4.2981265949022	exposure_ex_pval	6.21979118979456e-22	1.86268487046472e-22
Shewanella	exposure_ex_est	4.34597290581023	exposure_ex_pval	2.79947967964783e-23	2.47616029263804e-23
Oscillibacter	exposure_ex_est	4.48924275918034	exposure_ex_pval	5.12947805756752e-22	1.56589323316778e-22
Clostridium_sensu_stricto_1	exposure_ex_est	4.28899866277836	exposure_ex_pval	5.53254667976364e-22	1.66742421283288e-22
Lactobacillus	exposure_ex_est	4.27463041504907	exposure_ex_pval	2.24662749471628e-22	7.86725093692168e-23
Nocardia	exposure_ex_est	4.28935970274742	exposure_ex_pval	6.33192119429657e-23	3.6097579195012e-23
Ignatzschineria	exposure_ex_est	4.40546201197454	exposure_ex_pval	4.67425283246326e-22	1.45508807357197e-22
Hyphomicrobium	exposure_ex_est	4.24247612766089	exposure_ex_pval	1.31859971641481e-21	3.69187461195023e-22
Candidatus_Symbiothrix	exposure_ex_est	4.70931860747693	exposure_ex_pval	5.18070170061567e-21	1.29702232598492e-21
Prevotella_9	exposure_ex_est	4.4992041266127	exposure_ex_pval	3.84300964124186e-23	2.79755598560629e-23
Weissella	exposure_ex_est	4.24826641565778	exposure_ex_pval	2.79938988495322e-22	9.39431126111984e-23
Lactococcus	exposure_ex_est	4.28994002166954	exposure_ex_pval	7.29311043192296e-23	3.92148706372546e-23
Tepidimicrobium	exposure_ex_est	4.33985074926041	exposure_ex_pval	2.74305428549128e-23	2.47616029263804e-23
Prevotella_7	exposure_ex_est	4.6477270753903	exposure_ex_pval	1.00075137791995e-21	2.86987460775087e-22
Buchnera	exposure_ex_est	4.5303532619827	exposure_ex_pval	9.12188421896848e-22	2.6318514743356e-22
Leuconostoc	exposure_ex_est	4.23144687977651	exposure_ex_pval	2.99651770574228e-22	9.64539866339914e-23
Fusobacterium	exposure_ex_est	4.26249899030049	exposure_ex_pval	2.59279282915352e-22	8.89015636530316e-23
Vogesella	exposure_ex_est	4.38650809226101	exposure_ex_pval	6.52877500768585e-25	2.09674817473119e-23
Hathewaya	exposure_ex_est	4.39266479951996	exposure_ex_pval	8.09099744384288e-23	4.07885071458758e-23
Ferruginibacter	exposure_ex_est	4.30609335113451	exposure_ex_pval	5.43689616289191e-23	3.25002080257905e-23
Myroides	exposure_ex_est	4.38520338982843	exposure_ex_pval	1.82293154641732e-23	2.2117010429801e-23
Helicobacter	exposure_ex_est	4.34304558635011	exposure_ex_pval	1.25529991329019e-22	5.07670942249258e-23
Pantoea	exposure_ex_est	4.27331624931853	exposure_ex_pval	1.79424391920273e-22	6.73800931597375e-23
Candidatus_Bacilloplasma	exposure_ex_est	4.41815691883518	exposure_ex_pval	7.36695995265367e-22	2.16512563528096e-22
Pusillimonas	exposure_ex_est	4.40451321143534	exposure_ex_pval	1.39072840254855e-23	2.09674817473119e-23
Ruminiclostridium_9	exposure_ex_est	4.36806328394535	exposure_ex_pval	2.65092160154997e-23	2.47616029263804e-23
Paracoccus	exposure_ex_est	4.2823562893769	exposure_ex_pval	2.21429215003446e-22	7.81899240385441e-23
Alkanindiges	exposure_ex_est	4.35637999900399	exposure_ex_pval	4.18653342415536e-23	2.91317328944248e-23
Acidaminococcus	exposure_ex_est	4.31597217679783	exposure_ex_pval	5.11208283433153e-23	3.18276782620157e-23
Virgibacillus	exposure_ex_est	4.35677055708487	exposure_ex_pval	1.10047571983903e-22	4.7391785063575e-23
Wohlfahrtiimonas	exposure_ex_est	4.41163902675184	exposure_ex_pval	1.72461568650856e-23	2.14748136814953e-23
Oceanobacillus	exposure_ex_est	4.34232419742766	exposure_ex_pval	2.91965042452396e-22	9.56674901194787e-23
Verminephrobacter	exposure_ex_est	4.61465899310186	exposure_ex_pval	1.83898931627563e-21	5.05907861855548e-22
Pedobacter	exposure_ex_est	4.49206661563462	exposure_ex_pval	5.49484515673825e-23	3.25002080257905e-23
Photobacterium	exposure_ex_est	4.25373593256546	exposure_ex_pval	2.64429151081185e-22	9.00150650483125e-23
Psychrilyobacter	exposure_ex_est	4.29158661806017	exposure_ex_pval	3.03065629203242e-22	9.65450330749582e-23
Roseburia	exposure_ex_est	4.3809151268757	exposure_ex_pval	4.77547900446113e-23	3.08589360237979e-23
Alistipes	exposure_ex_est	4.32734048113862	exposure_ex_pval	8.40931464910901e-23	4.18849177103987e-23
Vagococcus	exposure_ex_est	4.36321509471363	exposure_ex_pval	2.20507121181989e-23	2.2199614381814e-23
Candidatus_Rhabdochlamydia	exposure_ex_est	4.41472760844127	exposure_ex_pval	1.19254975958321e-22	4.90681108813188e-23
Parasutterella	exposure_ex_est	4.3435614737504	exposure_ex_pval	3.64752671267132e-22	1.15060932987178e-22
Cetobacterium	exposure_ex_est	4.19712196034009	exposure_ex_pval	2.88984093852766e-23	2.47616029263804e-23
Sporosarcina	exposure_ex_est	4.26357047618262	exposure_ex_pval	2.15379170223239e-22	7.72058906562366e-23
Anaerosalibacter	exposure_ex_est	4.52860823025164	exposure_ex_pval	5.51267264136833e-22	1.66742421283288e-22
Phreatobacter	exposure_ex_est	4.36757438272683	exposure_ex_pval	3.85061967722082e-21	9.69155457509885e-22
Yersinia	exposure_ex_est	4.45886368302369	exposure_ex_pval	2.87052601726582e-22	9.56519464995063e-23
Faecalibacterium	exposure_ex_est	4.24637414397713	exposure_ex_pval	2.93164725387525e-22	9.56674901194787e-23
Sphingopyxis	exposure_ex_est	4.33415733155001	exposure_ex_pval	3.00105894697255e-23	2.47616029263804e-23
Marmoricola	exposure_ex_est	4.40451321143534	exposure_ex_pval	1.39072840254855e-23	2.09674817473119e-23
Wolbachia	exposure_ex_est	4.36868645950119	exposure_ex_pval	2.83680107852043e-23	2.47616029263804e-23
Domibacillus	exposure_ex_est	4.60777938341125	exposure_ex_pval	1.54297893685307e-22	5.88788042619195e-23
Plesiomonas	exposure_ex_est	3.12671879711883	exposure_ex_pval	5.20985005770243e-09	1.23877609766597e-09
Desulfovibrio	exposure_ex_est	4.44706828909328	exposure_ex_pval	1.94420819542656e-22	7.05192827368842e-23
OM60.NOR5._clade	exposure_ex_est	4.40451321143534	exposure_ex_pval	1.39072840254855e-23	2.09674817473119e-23
Nakamurella	exposure_ex_est	4.62849631614271	exposure_ex_pval	1.30084175775146e-21	3.66383457756055e-22
Peptoniphilus	exposure_ex_est	4.32317931703282	exposure_ex_pval	2.32980443683928e-22	8.04673260776314e-23
Anaerovibrio	exposure_ex_est	4.55984791977086	exposure_ex_pval	1.10665281236588e-22	4.7391785063575e-23
Albidiferax	exposure_ex_est	4.3642293516324	exposure_ex_pval	2.90242419061197e-22	9.56674901194787e-23
Reyranella	exposure_ex_est	4.56180148727015	exposure_ex_pval	9.39255936305875e-21	2.33911199917721e-21
Pleurocapsa	exposure_ex_est	4.56238197313712	exposure_ex_pval	7.04311893244632e-22	2.08288699613481e-22
Candidatus_Hepatincola	exposure_ex_est	4.45488558410223	exposure_ex_pval	4.01311036477627e-23	2.83417700392667e-23
Flavonifractor	exposure_ex_est	4.36152459994535	exposure_ex_pval	2.13530267936128e-23	2.2199614381814e-23
Lysinibacillus	exposure_ex_est	4.34582199634579	exposure_ex_pval	1.87130009581847e-22	6.97204831508921e-23
Fusicatenibacter	exposure_ex_est	4.3834614769732	exposure_ex_pval	2.02325273337828e-23	2.2199614381814e-23
Mucinivorans	exposure_ex_est	4.41467386229511	exposure_ex_pval	2.17837653544012e-23	2.2199614381814e-23
Sphingomonas	exposure_ex_est	4.22284178797392	exposure_ex_pval	1.90533476319252e-20	4.69559608416134e-21
Faecalibaculum	exposure_ex_est	4.38749868738492	exposure_ex_pval	1.94717892231809e-23	2.2199614381814e-23
Variibacter	exposure_ex_est	4.40505600304556	exposure_ex_pval	6.48925906739242e-23	3.64145448142062e-23
Clostridium_sensu_stricto_7	exposure_ex_est	4.31359403794181	exposure_ex_pval	9.35403366450328e-23	4.35166432198519e-23
Clostridium_sensu_stricto_9	exposure_ex_est	4.66735179943528	exposure_ex_pval	2.82797275541901e-21	7.51754243045418e-22
Bdellovibrio	exposure_ex_est	4.27016830238096	exposure_ex_pval	7.82958237962435e-23	4.06997592199648e-23
Kurthia	exposure_ex_est	4.31706872315806	exposure_ex_pval	4.52251486491441e-23	3.01399358375477e-23
Marinifilum	exposure_ex_est	4.35107958005052	exposure_ex_pval	2.69092225469906e-23	2.47616029263804e-23
Polaromonas	exposure_ex_est	4.68691653532217	exposure_ex_pval	3.34158168740729e-21	8.50080016859609e-22
Massilia	exposure_ex_est	4.42332713197196	exposure_ex_pval	1.59576862791895e-23	2.09674817473119e-23
Prevotellaceae_UCG.001	exposure_ex_est	4.19199507231414	exposure_ex_pval	5.08413097100577e-22	1.56212822022247e-22
Ruminococcaceae_UCG.014	exposure_ex_est	4.32525505512847	exposure_ex_pval	7.06214087384042e-23	3.84094238814838e-23
Rickettsia	exposure_ex_est	4.44743288221992	exposure_ex_pval	2.76470039706914e-22	9.34416951271887e-23
Gallicola	exposure_ex_est	4.36911723998379	exposure_ex_pval	5.30381682543926e-23	3.21747057031673e-23
Methylotenera	exposure_ex_est	4.43268684433618	exposure_ex_pval	3.03519137504339e-23	2.47616029263804e-23
Helcococcus	exposure_ex_est	4.40354095298695	exposure_ex_pval	1.57011851155047e-23	2.09674817473119e-23
Candidatus_Alysiosphaera	exposure_ex_est	4.98127962169211	exposure_ex_pval	1.60201643812945e-20	3.96875481867782e-21
Legionella	exposure_ex_est	4.46454455274295	exposure_ex_pval	4.77919739810501e-24	2.09674817473119e-23
Aquincola	exposure_ex_est	4.25196809450666	exposure_ex_pval	1.18632564223179e-22	4.90681108813188e-23
Rhizobium	exposure_ex_est	4.49098568053145	exposure_ex_pval	4.97134955988997e-23	3.13641633701658e-23
Azohydromonas	exposure_ex_est	4.5917292491667	exposure_ex_pval	2.97966880549675e-22	9.64539866339914e-23
Aquabacterium	exposure_ex_est	4.26739545347223	exposure_ex_pval	2.26121179423168e-22	7.86725093692168e-23
Bifidobacterium	exposure_ex_est	4.29655332800749	exposure_ex_pval	7.91332491935692e-23	4.06997592199648e-23
Alloprevotella	exposure_ex_est	4.50002531755131	exposure_ex_pval	7.72454568735118e-23	4.06997592199648e-23
Haliea	exposure_ex_est	4.42925812959547	exposure_ex_pval	5.24834704751574e-24	2.09674817473119e-23
Erysipelothrix	exposure_ex_est	4.32983563926444	exposure_ex_pval	9.67923940594931e-23	4.40380988210966e-23
Anaerotruncus	exposure_ex_est	4.22582349050751	exposure_ex_pval	8.23888244250918e-22	2.40643403173254e-22
Meganema	exposure_ex_est	4.31109403689674	exposure_ex_pval	4.27302495533721e-23	2.92568564010345e-23
Tissierella	exposure_ex_est	4.33903356065277	exposure_ex_pval	7.8060780172984e-23	4.06997592199648e-23
Deefgea	exposure_ex_est	4.34963463801954	exposure_ex_pval	4.32817718037092e-23	2.92568564010345e-23
Asaccharospora	exposure_ex_est	4.38605170317624	exposure_ex_pval	2.60966847267233e-23	2.47616029263804e-23
Acidovorax	exposure_ex_est	4.56065974830844	exposure_ex_pval	4.07745935370578e-24	2.09674817473119e-23
Mycoplasma	exposure_ex_est	4.26866003718061	exposure_ex_pval	2.18596601255042e-22	7.77700598968751e-23
Pseudochrobactrum	exposure_ex_est	4.68691653532217	exposure_ex_pval	3.34158168740729e-21	8.50080016859609e-22
Sporanaerobacter	exposure_ex_est	4.49270871395236	exposure_ex_pval	3.58655020259598e-23	2.72336108459069e-23
Corynebacterium	exposure_ex_est	4.39816794776718	exposure_ex_pval	1.37952494796418e-23	2.09674817473119e-23
Skermanella	exposure_ex_est	4.68691653532217	exposure_ex_pval	3.34158168740729e-21	8.50080016859609e-22
Peptostreptococcus	exposure_ex_est	4.21516963096489	exposure_ex_pval	1.09645785566788e-21	3.1193463903437e-22
Paenibacillus	exposure_ex_est	4.38497545638031	exposure_ex_pval	1.27605376381502e-23	2.09674817473119e-23
Clostridium_sensu_stricto_5	exposure_ex_est	4.35952128930543	exposure_ex_pval	3.64567070205879e-23	2.72336108459069e-23
Thermosipho	exposure_ex_est	4.3912045403778	exposure_ex_pval	3.93556822845705e-23	2.82152679854303e-23
Bradyrhizobium	exposure_ex_est	4.53367689983721	exposure_ex_pval	3.68879342096787e-21	9.33390544960372e-22
Sorangium	exposure_ex_est	4.30994227903467	exposure_ex_pval	3.56833364663339e-23	2.72336108459069e-23
Geobacillus	exposure_ex_est	4.34492784873266	exposure_ex_pval	3.03482791450298e-23	2.47616029263804e-23
Erysipelotrichaceae_UCG.009	exposure_ex_est	4.31482242399097	exposure_ex_pval	5.24985304578395e-23	3.21747057031673e-23
Sutterella	exposure_ex_est	4.33797923944756	exposure_ex_pval	8.50429058323311e-23	4.19167427505385e-23
Aliivibrio	exposure_ex_est	4.27416661237677	exposure_ex_pval	1.28785182202284e-22	5.12082110979949e-23
Janthinobacterium	exposure_ex_est	4.56777942386007	exposure_ex_pval	1.09983281943585e-22	4.7391785063575e-23
Brevinema	exposure_ex_est	4.41143610728033	exposure_ex_pval	3.04015365992948e-22	9.65450330749582e-23
Candidatus_Protochlamydia	exposure_ex_est	4.52511219313379	exposure_ex_pval	8.10298425311035e-23	4.07885071458758e-23
Undibacterium	exposure_ex_est	4.28279436294026	exposure_ex_pval	1.06201446153128e-22	4.7391785063575e-23
Psychromonas	exposure_ex_est	4.36351600037943	exposure_ex_pval	1.9889080920102e-23	2.2199614381814e-23
Oblitimonas	exposure_ex_est	4.67240917699825	exposure_ex_pval	2.36231483255067e-21	6.42251367754745e-22
OM27_clade	exposure_ex_est	4.68691653532216	exposure_ex_pval	3.34158168740803e-21	8.50080016859609e-22
Pseudarthrobacter	exposure_ex_est	4.40451321143532	exposure_ex_pval	1.39072840254771e-23	2.09674817473119e-23
Diaphorobacter	exposure_ex_est	4.41997585005759	exposure_ex_pval	6.64231758182109e-24	2.09674817473119e-23
Schlesneria	exposure_ex_est	4.3822853504135	exposure_ex_pval	9.30694551907467e-23	4.35166432198519e-23
Rhodobacter	exposure_ex_est	4.53639810380979	exposure_ex_pval	2.3675060626959e-21	6.42251367754745e-22
Clostridium_sensu_stricto_11	exposure_ex_est	4.40451321143532	exposure_ex_pval	1.39072840254791e-23	2.09674817473119e-23
Bryobacter	exposure_ex_est	4.35109353109635	exposure_ex_pval	5.74148479491138e-23	3.35397537216025e-23
SM1A02	exposure_ex_est	4.38049874570144	exposure_ex_pval	8.23089499724596e-24	2.09674817473119e-23
Brevibacterium	exposure_ex_est	4.68691653532217	exposure_ex_pval	3.34158168740729e-21	8.50080016859609e-22
Iodobacter	exposure_ex_est	4.57086702619737	exposure_ex_pval	6.63228080448005e-22	1.9737241287296e-22
Polymorphobacter	exposure_ex_est	5.13621951768449	exposure_ex_pval	2.11287862674965e-18	5.15339568128151e-19
Rickettsiella	exposure_ex_est	4.54490518133938	exposure_ex_pval	1.356019016171e-22	5.34693867377884e-23
Ideonella	exposure_ex_est	4.53131338676865	exposure_ex_pval	8.73947163720045e-22	2.53698700114089e-22
Aridibacter	exposure_ex_est	5.26785350162702	exposure_ex_pval	1.78854239186436e-17	4.31781306419343e-18
Rhizomicrobium	exposure_ex_est	4.40451321143534	exposure_ex_pval	1.39072840254855e-23	2.09674817473119e-23
Pelosinus	exposure_ex_est	4.39647029327053	exposure_ex_pval	1.63956005341609e-23	2.09674817473119e-23
Pseudogracilibacillus	exposure_ex_est	4.27188431786182	exposure_ex_pval	1.09380570817919e-22	4.7391785063575e-23
Psychrobacter	exposure_ex_est	4.40448000290205	exposure_ex_pval	1.95235375860389e-22	7.05192827368842e-23
Prevotellaceae_NK3B31_group	exposure_ex_est	4.29497469951582	exposure_ex_pval	9.22639086129382e-23	4.35166432198519e-23
Cerasibacillus	exposure_ex_est	4.27921833004194	exposure_ex_pval	9.23207161739488e-23	4.35166432198519e-23
Bosea	exposure_ex_est	4.36074943394588	exposure_ex_pval	3.10000024582691e-23	2.48616750502265e-23
Rahnella	exposure_ex_est	4.68691653532217	exposure_ex_pval	3.34158168740729e-21	8.50080016859609e-22
Romboutsia	exposure_ex_est	4.40111581060169	exposure_ex_pval	2.1012566644424e-23	2.2199614381814e-23
Curvibacter	exposure_ex_est	4.32316696290429	exposure_ex_pval	9.07366770735626e-23	4.35166432198519e-23
Chitinimonas	exposure_ex_est	4.24156513613833	exposure_ex_pval	4.98093719432499e-22	1.54042409801938e-22
Curtobacterium	exposure_ex_est	4.41990115078195	exposure_ex_pval	1.60410027891108e-23	2.09674817473119e-23
Wenzhouxiangella	exposure_ex_est	4.40451321143532	exposure_ex_pval	1.39072840254771e-23	2.09674817473119e-23
Gemmatimonas	exposure_ex_est	4.56478364934157	exposure_ex_pval	1.51183337094454e-22	5.86773994454541e-23
Candidatus_Microthrix	exposure_ex_est	5.54230751367332	exposure_ex_pval	2.53651986527328e-16	6.09246034262025e-17
Tabrizicola	exposure_ex_est	4.29346149175253	exposure_ex_pval	5.83801866907004e-23	3.36877725534828e-23
Weeksella	exposure_ex_est	4.41990115078195	exposure_ex_pval	1.60410027891108e-23	2.09674817473119e-23
Pseudarcicella	exposure_ex_est	4.41990115078195	exposure_ex_pval	1.60410027891108e-23	2.09674817473119e-23
Hafnia.Obesumbacterium	exposure_ex_est	4.66537506344007	exposure_ex_pval	1.54761418643726e-21	4.30759089061936e-22
Dyadobacter	exposure_ex_est	4.6373657224116	exposure_ex_pval	1.74494538298141e-21	4.82843508293247e-22
Actinoplanes	exposure_ex_est	4.59608785903506	exposure_ex_pval	4.14576097776402e-22	1.29911614856003e-22
Derxia	exposure_ex_est	4.63804797340006	exposure_ex_pval	2.76360483355936e-21	7.38793977319623e-22
Staphylococcus	exposure_ex_est	4.54596419978247	exposure_ex_pval	1.9108404933255e-22	7.05192827368842e-23
Pseudoflavonifractor	exposure_ex_est	4.41990115078195	exposure_ex_pval	1.60410027891108e-23	2.09674817473119e-23
Devosia	exposure_ex_est	4.32351012737882	exposure_ex_pval	3.68353272171982e-23	2.72336108459069e-23
Candidatus_Sulcia	exposure_ex_est	4.58984769872586	exposure_ex_pval	2.37532159630777e-21	6.42251367754745e-22
Niabella	exposure_ex_est	4.36795030759281	exposure_ex_pval	1.51907405693621e-23	2.09674817473119e-23
Anaeroplasma	exposure_ex_est	4.40451321143532	exposure_ex_pval	1.39072840254771e-23	2.09674817473119e-23
Duganella	exposure_ex_est	4.46997860941979	exposure_ex_pval	1.20739378349817e-22	4.92506101733609e-23
Caenimonas	exposure_ex_est	4.36209923334694	exposure_ex_pval	1.52530010497663e-22	5.86773994454541e-23
AKYG587	exposure_ex_est	4.40451321143532	exposure_ex_pval	1.39072840254771e-23	2.09674817473119e-23
Cellulosilyticum	exposure_ex_est	4.68691653532217	exposure_ex_pval	3.34158168740729e-21	8.50080016859609e-22
Macrococcus	exposure_ex_est	4.34109104540895	exposure_ex_pval	3.6561109491879e-23	2.72336108459069e-23
Jahnella	exposure_ex_est	4.35073049664921	exposure_ex_pval	1.87253810941261e-23	2.21508982896456e-23
Lacticigenium	exposure_ex_est	4.36093079698299	exposure_ex_pval	1.59913203143324e-23	2.09674817473119e-23
Candidatus_Soleaferrea	exposure_ex_est	4.53455659579562	exposure_ex_pval	4.7439394068882e-23	3.08589360237979e-23
Sulfurifustis	exposure_ex_est	4.68691653532217	exposure_ex_pval	3.34158168740729e-21	8.50080016859609e-22
Limnobacter	exposure_ex_est	4.56321372287332	exposure_ex_pval	9.47265985673418e-23	4.35166432198519e-23
Bauldia	exposure_ex_est	4.40451321143534	exposure_ex_pval	1.39072840254855e-23	2.09674817473119e-23
Tychonema	exposure_ex_est	4.42421659665372	exposure_ex_pval	1.66483912531283e-22	6.30206574882388e-23
Caldicoprobacter	exposure_ex_est	4.40451321143532	exposure_ex_pval	1.39072840254771e-23	2.09674817473119e-23
Candidatus_Amoebophilus	exposure_ex_est	5.06531442344563	exposure_ex_pval	8.2221842573225e-19	2.01581450157359e-19
Brachybacterium	exposure_ex_est	4.40451321143532	exposure_ex_pval	1.39072840254771e-23	2.09674817473119e-23
Rhodococcus	exposure_ex_est	4.32325530826665	exposure_ex_pval	2.71588996401764e-23	2.47616029263804e-23
Ralstonia	exposure_ex_est	4.46381822559696	exposure_ex_pval	4.78803874585197e-24	2.09674817473119e-23
Rheinheimera	exposure_ex_est	4.28342876541498	exposure_ex_pval	1.17499631725298e-22	4.90681108813188e-23
Clostridium_sensu_stricto_18	exposure_ex_est	4.44456462939056	exposure_ex_pval	6.54143668446398e-23	3.64145448142062e-23
Zymophilus	exposure_ex_est	4.40451321143532	exposure_ex_pval	1.39072840254791e-23	2.09674817473119e-23
Pyramidobacter	exposure_ex_est	4.41990115078195	exposure_ex_pval	1.60410027891108e-23	2.09674817473119e-23
Cloacibacterium	exposure_ex_est	4.35873832090968	exposure_ex_pval	1.15889953587631e-22	4.89607921120458e-23
Syntrophobacter	exposure_ex_est	4.42925812959547	exposure_ex_pval	5.24834704751574e-24	2.09674817473119e-23
Citrobacter	exposure_ex_est	4.42353565807433	exposure_ex_pval	2.10057119507115e-24	2.09674817473119e-23
Luedemannella	exposure_ex_est	4.40451321143532	exposure_ex_pval	1.39072840254771e-23	2.09674817473119e-23
Ruminococcaceae_UCG.009	exposure_ex_est	4.41990115078194	exposure_ex_pval	1.60410027891116e-23	2.09674817473119e-23
Atopobium	exposure_ex_est	4.41990115078195	exposure_ex_pval	1.60410027891108e-23	2.09674817473119e-23
Paeniclostridium	exposure_ex_est	4.31311683180392	exposure_ex_pval	1.11174549123355e-22	4.7391785063575e-23
Megamonas	days_pe_est	0.0131924785093005	days_pe_pval	0.00832214616907818	0.00134856895324437
Flavobacterium	days_pe_est	0.00136843497395008	days_pe_pval	0.813894082586255	0.065273447103112
NONE	days_pe_est	0.00889443677682425	days_pe_pval	0.0671670608511038	0.00645541534292993
Leeia	days_pe_est	0.00805347522414699	days_pe_pval	0.10369311049891	0.00931022027365087
Bacteroides	days_pe_est	0.0129168787108245	days_pe_pval	0.00949575235998564	0.00149273787995035
Spiroplasma	days_pe_est	0.0112232980783589	days_pe_pval	0.0245170702800881	0.00300539760846921
Ruminiclostridium_5	days_pe_est	0.0120284422995492	days_pe_pval	0.0168336812622656	0.00223743161788476
Rhizorhapis	days_pe_est	0.00833596296838488	days_pe_pval	0.109654962568181	0.00980828977492157
Flectobacillus	days_pe_est	0.0110182334826542	days_pe_pval	0.0267832143587959	0.00324716678825621
Lachnospiraceae_NK4A136_group	days_pe_est	0.0115958168289659	days_pe_pval	0.0210544299207898	0.00264612065575862
Streptococcus	days_pe_est	0.0114261794348007	days_pe_pval	0.0210185963366142	0.00264612065575862
Shewanella	days_pe_est	0.00761097600282209	days_pe_pval	0.145035642370609	0.012387556468932
Oscillibacter	days_pe_est	0.00961077631048003	days_pe_pval	0.0559092127986509	0.00553447143140993
Clostridium_sensu_stricto_1	days_pe_est	0.0123304099281843	days_pe_pval	0.0130350848733332	0.00184257968249785
Lactobacillus	days_pe_est	0.0124879874223159	days_pe_pval	0.0115308936998998	0.0017211724085551
Nocardia	days_pe_est	0.00998603284839028	days_pe_pval	0.0470268209111068	0.0048268673569369
Ignatzschineria	days_pe_est	0.0101205629339906	days_pe_pval	0.0408466484414821	0.00432383958828752
Hyphomicrobium	days_pe_est	0.0109345684974956	days_pe_pval	0.0303506312113658	0.00354595625517146
Candidatus_Symbiothrix	days_pe_est	0.00968168025010066	days_pe_pval	0.0568555428930399	0.00561639917079104
Prevotella_9	days_pe_est	0.0123494312823354	days_pe_pval	0.0165998798551949	0.00221882143067686
Weissella	days_pe_est	0.0123433666909884	days_pe_pval	0.0113339547242619	0.00171217572223401
Lactococcus	days_pe_est	0.0125689932780313	days_pe_pval	0.0114344360029878	0.00171217572223401
Tepidimicrobium	days_pe_est	0.0119358675416938	days_pe_pval	0.0176141670932408	0.00231515610804127
Prevotella_7	days_pe_est	0.00865978639308888	days_pe_pval	0.0945907111939472	0.00854157331576386
Buchnera	days_pe_est	0.00847358940885171	days_pe_pval	0.0902445721179244	0.00819603937207399
Leuconostoc	days_pe_est	0.0126666712321769	days_pe_pval	0.0102758300032085	0.00158897166803547
Fusobacterium	days_pe_est	0.0123330087831098	days_pe_pval	0.0116329007934117	0.00173093824431898
Vogesella	days_pe_est	0.00657355080704759	days_pe_pval	0.195494567279649	0.0164595912755127
Hathewaya	days_pe_est	0.0106419824464209	days_pe_pval	0.0330650693320769	0.00378704772396356
Ferruginibacter	days_pe_est	0.00945006892252725	days_pe_pval	0.0646893898144017	0.00624680060647972
Myroides	days_pe_est	0.0131636280251356	days_pe_pval	0.00933060621208299	0.00147166606397787
Helicobacter	days_pe_est	0.012326076923796	days_pe_pval	0.0125290514583353	0.00184257968249785
Pantoea	days_pe_est	0.013409318520739	days_pe_pval	0.00695700154762692	0.00116320519628747
Candidatus_Bacilloplasma	days_pe_est	0.0112733883515235	days_pe_pval	0.0204329245704961	0.00259345567845745
Pusillimonas	days_pe_est	0.0126825024040162	days_pe_pval	0.0130841310776292	0.00184257968249785
Ruminiclostridium_9	days_pe_est	0.0119638006095391	days_pe_pval	0.0187000663302235	0.00243087391027048
Paracoccus	days_pe_est	0.0133032885551215	days_pe_pval	0.00714741750837988	0.00119083469895246
Alkanindiges	days_pe_est	0.0106701655914417	days_pe_pval	0.0368070410870092	0.00401293241619707
Acidaminococcus	days_pe_est	0.0110698597352259	days_pe_pval	0.0280950040133166	0.00335702504810532
Virgibacillus	days_pe_est	0.0111256389715931	days_pe_pval	0.0268324719875487	0.00324716678825621
Wohlfahrtiimonas	days_pe_est	0.0150525648202648	days_pe_pval	0.00299362305461875	0.000551192939483814
Oceanobacillus	days_pe_est	0.012258437976289	days_pe_pval	0.0138718294042575	0.00191750414255569
Verminephrobacter	days_pe_est	0.00893693511652554	days_pe_pval	0.0759671345558218	0.00708987298970461
Pedobacter	days_pe_est	0.0105237521412831	days_pe_pval	0.0415901978629915	0.00437367854068717
Photobacterium	days_pe_est	0.0125743717791669	days_pe_pval	0.0105237386564658	0.00162200559551686
Psychrilyobacter	days_pe_est	0.0111603915515825	days_pe_pval	0.0230116169354865	0.00284294875250621
Roseburia	days_pe_est	0.0121782900637961	days_pe_pval	0.017157374292043	0.00226139822102104
Alistipes	days_pe_est	0.0134765154632636	days_pe_pval	0.00642538394161914	0.00108972157506602
Vagococcus	days_pe_est	0.0125683671198118	days_pe_pval	0.0128579387397228	0.00184257968249785
Candidatus_Rhabdochlamydia	days_pe_est	0.0133978811235951	days_pe_pval	0.00718947554332351	0.00119122223127985
Parasutterella	days_pe_est	0.0116410602061927	days_pe_pval	0.0198169310322957	0.00254805764237034
Cetobacterium	days_pe_est	0.00158667854400553	days_pe_pval	0.727823311984531	0.0584697633636143
Sporosarcina	days_pe_est	0.0123381260725603	days_pe_pval	0.0137755387928092	0.00191150256125753
Anaerosalibacter	days_pe_est	0.00957107531609406	days_pe_pval	0.0516764358856839	0.00520624327512847
Phreatobacter	days_pe_est	0.00668178178572345	days_pe_pval	0.205610052031453	0.0172805124518981
Yersinia	days_pe_est	0.00981499428034451	days_pe_pval	0.0500418082394253	0.00509214440001947
Faecalibacterium	days_pe_est	0.0142597148196692	days_pe_pval	0.00383903337622044	0.000695988477510258
Sphingopyxis	days_pe_est	0.0106146410209579	days_pe_pval	0.035878899212805	0.00398675066408037
Marmoricola	days_pe_est	0.0126825024040162	days_pe_pval	0.0130841310776292	0.00184257968249785
Wolbachia	days_pe_est	0.0119067118324415	days_pe_pval	0.0196069183625697	0.00252792360642269
Domibacillus	days_pe_est	0.00975161542457125	days_pe_pval	0.0580654886630676	0.00568841959403883
Plesiomonas	days_pe_est	0.00255291246943389	days_pe_pval	0.6235241348516	0.050221964672744
Desulfovibrio	days_pe_est	0.0125260607484527	days_pe_pval	0.0111689304741452	0.00170348777964307
OM60.NOR5._clade	days_pe_est	0.0126825024040162	days_pe_pval	0.0130841310776292	0.00184257968249785
Nakamurella	days_pe_est	0.00997371497844914	days_pe_pval	0.054739335364558	0.0054414323775024
Peptoniphilus	days_pe_est	0.0133949239766962	days_pe_pval	0.00688850358761873	0.00115994991707281
Anaerovibrio	days_pe_est	0.0132286225761313	days_pe_pval	0.00985510374788041	0.00153022245360888
Albidiferax	days_pe_est	0.0127805339013348	days_pe_pval	0.00986356112912454	0.00153022245360888
Reyranella	days_pe_est	0.00456107172685061	days_pe_pval	0.398119344993616	0.0322567867372512
Pleurocapsa	days_pe_est	0.00957022992071583	days_pe_pval	0.0630822570245905	0.00612913139177178
Candidatus_Hepatincola	days_pe_est	0.0108405422104093	days_pe_pval	0.0347879020417267	0.00392857351695296
Flavonifractor	days_pe_est	0.0116097871235647	days_pe_pval	0.0220326225517609	0.00274536360384208
Lysinibacillus	days_pe_est	0.0116214571257181	days_pe_pval	0.0210828987934057	0.00264612065575862
Fusicatenibacter	days_pe_est	0.0121883021190753	days_pe_pval	0.0170596448681207	0.00225479793651713
Mucinivorans	days_pe_est	0.0110982203861822	days_pe_pval	0.0301285356999865	0.00352872105476717
Sphingomonas	days_pe_est	0.010842587440426	days_pe_pval	0.0309464418962042	0.00359779971158041
Faecalibaculum	days_pe_est	0.0125933247863611	days_pe_pval	0.0135480197308897	0.00188546108229533
Variibacter	days_pe_est	0.00959529937359444	days_pe_pval	0.0570535403679504	0.00562421650860772
Clostridium_sensu_stricto_7	days_pe_est	0.0150367161693867	days_pe_pval	0.00248255604828406	0.000469872169735522
Clostridium_sensu_stricto_9	days_pe_est	0.00811933864624719	days_pe_pval	0.116427720823112	0.010337678507403
Bdellovibrio	days_pe_est	0.0101546775699456	days_pe_pval	0.0414323705798213	0.00437367854068717
Kurthia	days_pe_est	0.0110890179696336	days_pe_pval	0.0283815893005106	0.00338112658364799
Marinifilum	days_pe_est	0.0114387986625788	days_pe_pval	0.0243144456155681	0.00298830080277257
Polaromonas	days_pe_est	0.00895196023510639	days_pe_pval	0.0829982279049261	0.00756697207339429
Massilia	days_pe_est	0.0143231137533436	days_pe_pval	0.00426538553517579	0.000744748556491419
Prevotellaceae_UCG.001	days_pe_est	0.0126431341866576	days_pe_pval	0.00958965848913037	0.00150250825713597
Ruminococcaceae_UCG.014	days_pe_est	0.0128652322448566	days_pe_pval	0.0109176372840126	0.00167182513914638
Rickettsia	days_pe_est	0.00914024585198877	days_pe_pval	0.0695624438581155	0.00664952007348857
Gallicola	days_pe_est	0.0112966055503029	days_pe_pval	0.0263925837139686	0.00321035438195271
Methylotenera	days_pe_est	0.0105819434303371	days_pe_pval	0.0378068031874981	0.00408428947407185
Helcococcus	days_pe_est	0.0129469535482856	days_pe_pval	0.0113888729448887	0.00171217572223401
Candidatus_Alysiosphaera	days_pe_est	0.00586939665631021	days_pe_pval	0.270584834800939	0.0220367725539923
Legionella	days_pe_est	0.0133158815844961	days_pe_pval	0.00899074097074441	0.00142280363601859
Aquincola	days_pe_est	0.0104052068568476	days_pe_pval	0.0361295962421365	0.00398675066408037
Rhizobium	days_pe_est	0.0100930828187545	days_pe_pval	0.0518945922997635	0.00520624327512847
Azohydromonas	days_pe_est	0.00864319827939478	days_pe_pval	0.0966833179992777	0.00871390682713227
Aquabacterium	days_pe_est	0.0117642714433039	days_pe_pval	0.0199834106981272	0.00256250025375506
Bifidobacterium	days_pe_est	0.013301281548133	days_pe_pval	0.00735811083460573	0.001213123728984
Alloprevotella	days_pe_est	0.0100580491044949	days_pe_pval	0.0508967906238157	0.0051569650331891
Haliea	days_pe_est	0.0114292063420827	days_pe_pval	0.0258542726175195	0.00315298037386003
Erysipelothrix	days_pe_est	0.0129001353338399	days_pe_pval	0.0109008908100726	0.00167182513914638
Anaerotruncus	days_pe_est	0.011900985791236	days_pe_pval	0.0143937558707117	0.00197412980992243
Meganema	days_pe_est	0.0103537960778346	days_pe_pval	0.0399243164268814	0.00426436560626919
Tissierella	days_pe_est	0.0150289286586698	days_pe_pval	0.00287226266170744	0.000537185523677623
Deefgea	days_pe_est	0.0122957586605286	days_pe_pval	0.0139389621666812	0.00191750414255569
Asaccharospora	days_pe_est	0.015050049612014	days_pe_pval	0.00280388640438511	0.000526478382105202
Acidovorax	days_pe_est	0.0162492439520699	days_pe_pval	0.00349293021901756	0.000638132427740431
Mycoplasma	days_pe_est	0.0117404279777488	days_pe_pval	0.0188203886213342	0.00243850722360644
Pseudochrobactrum	days_pe_est	0.00895196023510639	days_pe_pval	0.0829982279049261	0.00756697207339429
Sporanaerobacter	days_pe_est	0.0106374674910884	days_pe_pval	0.0388253023237839	0.00418476423248056
Corynebacterium	days_pe_est	0.0121538011457682	days_pe_pval	0.0164296188852405	0.00220228465671539
Skermanella	days_pe_est	0.00895196023510639	days_pe_pval	0.0829982279049261	0.00756697207339429
Peptostreptococcus	days_pe_est	0.0127862436517941	days_pe_pval	0.00894573397509195	0.00142280363601859
Paenibacillus	days_pe_est	0.0115857700355897	days_pe_pval	0.0226993708081496	0.00281171388543889
Clostridium_sensu_stricto_5	days_pe_est	0.0104236347802905	days_pe_pval	0.0375636137299014	0.00407663234450139
Thermosipho	days_pe_est	0.0156033353398996	days_pe_pval	0.00206684674433204	0.000400810525597921
Bradyrhizobium	days_pe_est	0.00531063903212543	days_pe_pval	0.287167292011767	0.0233470846159509
Sorangium	days_pe_est	0.00945790579854121	days_pe_pval	0.0608465364097475	0.00592407109221461
Geobacillus	days_pe_est	0.0121880543682238	days_pe_pval	0.015617870712479	0.00211107876211267
Erysipelotrichaceae_UCG.009	days_pe_est	0.0136905901241427	days_pe_pval	0.00533887093077993	0.000918623173928634
Sutterella	days_pe_est	0.0139646289450113	days_pe_pval	0.00571205608860963	0.000979273608445229
Aliivibrio	days_pe_est	0.0113418240290968	days_pe_pval	0.0233691793860349	0.00287960492127025
Janthinobacterium	days_pe_est	0.00937497156974702	days_pe_pval	0.0705597486801259	0.0067087399915716
Brevinema	days_pe_est	0.0107348763164458	days_pe_pval	0.0297385636900586	0.00350037525672315
Candidatus_Protochlamydia	days_pe_est	0.00900009344616587	days_pe_pval	0.0816691369519949	0.00756236674627762
Undibacterium	days_pe_est	0.0109406236520289	days_pe_pval	0.0291508341816877	0.00344835258503465
Psychromonas	days_pe_est	0.0116200219079804	days_pe_pval	0.0222204861520463	0.00275961978489394
Oblitimonas	days_pe_est	0.00900657514970746	days_pe_pval	0.08031590414703	0.00746628286732962
OM27_clade	days_pe_est	0.00895196023510638	days_pe_pval	0.0829982279049267	0.00756697207339429
Pseudarthrobacter	days_pe_est	0.0126825024040162	days_pe_pval	0.0130841310776292	0.00184257968249785
Diaphorobacter	days_pe_est	0.0112858187826777	days_pe_pval	0.0279726592876769	0.003350868069482
Schlesneria	days_pe_est	0.0109316085129384	days_pe_pval	0.0326438751287287	0.00374948339927087
Rhodobacter	days_pe_est	0.00356842655529038	days_pe_pval	0.479362589897602	0.0387067931176912
Clostridium_sensu_stricto_11	days_pe_est	0.0126825024040162	days_pe_pval	0.0130841310776291	0.00184257968249785
Bryobacter	days_pe_est	0.00985287594545142	days_pe_pval	0.0552066956667785	0.00547638590288823
SM1A02	days_pe_est	0.0111742524268558	days_pe_pval	0.0276038450533582	0.0033150801141725
Brevibacterium	days_pe_est	0.00895196023510639	days_pe_pval	0.0829982279049261	0.00756697207339429
Iodobacter	days_pe_est	0.010583181408511	days_pe_pval	0.0367027915763003	0.00401293241619707
Polymorphobacter	days_pe_est	0.00474539701347111	days_pe_pval	0.366256637316101	0.0297260783495824
Rickettsiella	days_pe_est	0.00947123424820687	days_pe_pval	0.0643760192223153	0.00623546565520943
Ideonella	days_pe_est	0.00721039674282666	days_pe_pval	0.172944515674016	0.0146653781106058
Aridibacter	days_pe_est	0.0042400017436677	days_pe_pval	0.420619799120437	0.034021582808602
Rhizomicrobium	days_pe_est	0.0126825024040162	days_pe_pval	0.0130841310776292	0.00184257968249785
Pelosinus	days_pe_est	0.0149601059521884	days_pe_pval	0.00300540277195787	0.000551192939483814
Pseudogracilibacillus	days_pe_est	0.0115935295491951	days_pe_pval	0.0202565081802458	0.00258351711690535
Psychrobacter	days_pe_est	0.0125347454787786	days_pe_pval	0.0131973976144866	0.00185301557517889
Prevotellaceae_NK3B31_group	days_pe_est	0.0111643539099034	days_pe_pval	0.0271494172758661	0.00327714090345876
Cerasibacillus	days_pe_est	0.0138125598635154	days_pe_pval	0.00479069683878034	0.000833394162580172
Bosea	days_pe_est	0.0104762679585051	days_pe_pval	0.040035200803975	0.0042665782016661
Rahnella	days_pe_est	0.00895196023510639	days_pe_pval	0.0829982279049261	0.00756697207339429
Romboutsia	days_pe_est	0.0134120766136157	days_pe_pval	0.00857868137371985	0.00137600239845118
Curvibacter	days_pe_est	0.0102391826865182	days_pe_pval	0.0445758119261943	0.00464583817936103
Chitinimonas	days_pe_est	0.0105399110770083	days_pe_pval	0.0355421022645305	0.00398675066408037
Curtobacterium	days_pe_est	0.0146017752417373	days_pe_pval	0.00417721655735314	0.000734776706229539
Wenzhouxiangella	days_pe_est	0.0126825024040162	days_pe_pval	0.0130841310776292	0.00184257968249785
Gemmatimonas	days_pe_est	0.00891059204134614	days_pe_pval	0.0866911270036039	0.00788845539981251
Candidatus_Microthrix	days_pe_est	0.00256580148057039	days_pe_pval	0.624094499816168	0.050221964672744
Tabrizicola	days_pe_est	0.010031698267123	days_pe_pval	0.0460381712983332	0.00474598157802492
Weeksella	days_pe_est	0.0146017752417373	days_pe_pval	0.00417721655735314	0.000734776706229539
Pseudarcicella	days_pe_est	0.0146017752417373	days_pe_pval	0.00417721655735314	0.000734776706229539
Hafnia.Obesumbacterium	days_pe_est	0.00928636820321852	days_pe_pval	0.0719340605437449	0.00681171343757606
Dyadobacter	days_pe_est	0.00960968078335015	days_pe_pval	0.0644402299427635	0.00623546565520943
Actinoplanes	days_pe_est	0.00826516351336035	days_pe_pval	0.108257112487362	0.00970159600484591
Derxia	days_pe_est	0.00753787606397077	days_pe_pval	0.142417497772938	0.0121859358892196
Staphylococcus	days_pe_est	0.00814622703005864	days_pe_pval	0.109943674416883	0.00981555920481588
Pseudoflavonifractor	days_pe_est	0.0146017752417373	days_pe_pval	0.00417721655735314	0.000734776706229539
Devosia	days_pe_est	0.0101759233685208	days_pe_pval	0.0450918788726047	0.00467441601317374
Candidatus_Sulcia	days_pe_est	0.00948779035540561	days_pe_pval	0.0601540129242834	0.0058687219699437
Niabella	days_pe_est	0.0107428281714729	days_pe_pval	0.0347045851031584	0.00392854058503429
Anaeroplasma	days_pe_est	0.0126825024040162	days_pe_pval	0.0130841310776292	0.00184257968249785
Duganella	days_pe_est	0.0103131757505115	days_pe_pval	0.0415947678215983	0.00437367854068717
Caenimonas	days_pe_est	0.0127336631625971	days_pe_pval	0.0144962648195586	0.00198244288752369
AKYG587	days_pe_est	0.0126825024040162	days_pe_pval	0.0130841310776292	0.00184257968249785
Cellulosilyticum	days_pe_est	0.00895196023510639	days_pe_pval	0.0829982279049261	0.00756697207339429
Macrococcus	days_pe_est	0.0116220367569398	days_pe_pval	0.021662000818791	0.00271161131359258
Jahnella	days_pe_est	0.0103800074933976	days_pe_pval	0.0408039683220336	0.00432383958828752
Lacticigenium	days_pe_est	0.0105915423517763	days_pe_pval	0.03696073033083	0.00402042492101707
Candidatus_Soleaferrea	days_pe_est	0.010093966370492	days_pe_pval	0.0518888064900123	0.00520624327512847
Sulfurifustis	days_pe_est	0.00895196023510639	days_pe_pval	0.0829982279049261	0.00756697207339429
Limnobacter	days_pe_est	0.00892492040765216	days_pe_pval	0.0927087168684571	0.00839480766917416
Bauldia	days_pe_est	0.0126825024040162	days_pe_pval	0.0130841310776292	0.00184257968249785
Tychonema	days_pe_est	0.0121126864966614	days_pe_pval	0.0146522276995591	0.00199799709970655
Caldicoprobacter	days_pe_est	0.0126825024040162	days_pe_pval	0.0130841310776292	0.00184257968249785
Candidatus_Amoebophilus	days_pe_est	0.00680631372784854	days_pe_pval	0.19328193652136	0.0163023073285694
Brachybacterium	days_pe_est	0.0126825024040162	days_pe_pval	0.0130841310776292	0.00184257968249785
Rhodococcus	days_pe_est	0.00988429452232687	days_pe_pval	0.0502950970275858	0.00510693585255295
Ralstonia	days_pe_est	0.0131679980624641	days_pe_pval	0.0111969316964852	0.00170348777964307
Rheinheimera	days_pe_est	0.00948009872612443	days_pe_pval	0.0652440710858349	0.00628753230234475
Clostridium_sensu_stricto_18	days_pe_est	0.0117951134911728	days_pe_pval	0.0202474954264087	0.00258351711690535
Zymophilus	days_pe_est	0.0126825024040162	days_pe_pval	0.0130841310776291	0.00184257968249785
Pyramidobacter	days_pe_est	0.0146017752417373	days_pe_pval	0.00417721655735314	0.000734776706229539
Cloacibacterium	days_pe_est	0.0130712265790799	days_pe_pval	0.011432165499338	0.00171217572223401
Syntrophobacter	days_pe_est	0.0114292063420827	days_pe_pval	0.0258542726175195	0.00315298037386003
Citrobacter	days_pe_est	0.00922417978033396	days_pe_pval	0.0749522092834281	0.00700897629097373
Luedemannella	days_pe_est	0.0126825024040162	days_pe_pval	0.0130841310776292	0.00184257968249785
Ruminococcaceae_UCG.009	days_pe_est	0.0146017752417373	days_pe_pval	0.00417721655735321	0.000734776706229539
Atopobium	days_pe_est	0.0146017752417373	days_pe_pval	0.00417721655735314	0.000734776706229539
Paeniclostridium	days_pe_est	0.0147701804851498	days_pe_pval	0.00300291971335322	0.000551192939483814
