# Supplementary material for: A longitudinal assessment of host-microbe-parasite interactions resolves the zebrafish gut microbiome’s link to Pseudocapillaria tomentosa infection and pathology
Source: Microbiome. 2019 Jan 24;7:10. doi: 10.1186/s40168-019-0622-9 (PMC6346533; doi:10.1186/s40168-019-0622-9)
Supplement: Supplementary file 16 — Coefficients table for genus zero-inflated generalized linear models (TXT 81 kb) [file 40168_2019_622_MOESM16_ESM.txt]

taxa	estimate_type	estimate_value	pval_type	pval_value	qval
Megamonas	exposure_est	0.518252072593179	exposure_pval	0.72718457922334	0.909481204599828
Flavobacterium	exposure_est	0.533013089152131	exposure_pval	0.0238081645696543	0.0872633981716199
NONE	exposure_est	0.353732044036625	exposure_pval	0.0437313820344227	0.130547400396494
Leeia	exposure_est	1.4075043601388	exposure_pval	0.0147910592209523	0.0614074306993091
Koukoulia	exposure_est	-8.50299574949878	exposure_pval	0.728213212950393	0.909481204599828
Bacteroides	exposure_est	0.155272129472858	exposure_pval	0.744825853011328	0.91206257901616
Ohtaekwangia	exposure_est	-2.94497873064105	exposure_pval	0.0837580155028127	0.214538074796678
Spiroplasma	exposure_est	-0.0200190721991288	exposure_pval	0.978348544731522	0.999976050772091
Vibrio	exposure_est	16.4180756466728	exposure_pval	0.988190004455163	0.999976050772091
Gemmata	exposure_est	0.972275859277441	exposure_pval	0.225434343254244	0.436903727191853
Haliangium	exposure_est	3.68068915496486	exposure_pval	0.00137693380531434	0.0119425149847065
Ruminiclostridium_5	exposure_est	20.1596012409221	exposure_pval	0.999084443019955	0.999976050772091
Rhizorhapis	exposure_est	-3.14543903030375	exposure_pval	0.236892089582624	0.448465650661529
Flectobacillus	exposure_est	-0.268510615188828	exposure_pval	0.419396420947132	0.660775656024618
Lachnospiraceae_NK4A136_group	exposure_est	-0.403804679832482	exposure_pval	0.56829053559775	0.790194459021634
Streptococcus	exposure_est	1.59591156833931	exposure_pval	0.0367053434702663	0.118649006937097
Shewanella	exposure_est	0.449021346715541	exposure_pval	0.101921604861628	0.247322232295806
Oscillibacter	exposure_est	-0.316528075241619	exposure_pval	0.834573357197566	0.958966827787457
Clostridium_sensu_stricto_13	exposure_est	5.8326872662526	exposure_pval	0.188758510516489	0.385436958537165
Clostridium_sensu_stricto_1	exposure_est	-0.407784991483253	exposure_pval	0.474968663790342	0.703309670349485
Lactobacillus	exposure_est	-0.324472905057883	exposure_pval	0.469017342815111	0.701530887358169
Acinetobacter	exposure_est	0.693821299826616	exposure_pval	0.001234460994698	0.0112259262871456
Nocardia	exposure_est	21.3439682984186	exposure_pval	0.998475823543491	0.999976050772091
Ignatzschineria	exposure_est	1.55677431204696	exposure_pval	0.0308367507378247	0.106153175298488
Veillonella	exposure_est	-2.08928557781763	exposure_pval	0.435916809753784	0.667592876476075
Hyphomicrobium	exposure_est	2.9207420850986	exposure_pval	0.000362093753281016	0.00511603432055113
Arenimonas	exposure_est	-0.140450769830309	exposure_pval	0.943762818030699	0.999976050772091
Prevotella_9	exposure_est	-0.794907699946687	exposure_pval	0.55137469259022	0.776534132972721
Weissella	exposure_est	-0.23204946992645	exposure_pval	0.519387988982736	0.752039468345251
Lactococcus	exposure_est	0.955805024032234	exposure_pval	0.0375943830435819	0.121076027743301
Tepidimicrobium	exposure_est	-0.0908302461669836	exposure_pval	0.898795599724737	0.990955121847815
Prevotella_7	exposure_est	-1.96055102639976	exposure_pval	0.401195209488928	0.642499092344242
Buchnera	exposure_est	-0.284752634264151	exposure_pval	0.690730054734356	0.87819960514847
Leuconostoc	exposure_est	0.912498573178705	exposure_pval	0.226978867573024	0.43795922465632
Fusobacterium	exposure_est	-0.929452087154908	exposure_pval	0.00903086259518674	0.0465355037257858
Vogesella	exposure_est	1.23900728187815	exposure_pval	0.000688089900502992	0.00803689003787494
Hathewaya	exposure_est	-0.763671741269662	exposure_pval	0.59647890997774	0.81058801729111
Ferruginibacter	exposure_est	2.78056861560162	exposure_pval	0.0138031018686565	0.0584131267485173
Myroides	exposure_est	-0.519747834806718	exposure_pval	0.629417761347286	0.834180874174598
Helicobacter	exposure_est	-0.00180841662831086	exposure_pval	0.998074952181244	0.999976050772091
Lachnoclostridium	exposure_est	-51.3282461412365	exposure_pval	0.539544102441224	0.770019584395965
Pantoea	exposure_est	4.20552998217194	exposure_pval	0.000763713310587897	0.00825941802561725
Candidatus_Bacilloplasma	exposure_est	-0.11912450634658	exposure_pval	0.883203586419104	0.989389411759967
Paracoccus	exposure_est	-1.03509673968554	exposure_pval	0.0551506482773422	0.158399894724432
Alkanindiges	exposure_est	-0.0520676329210098	exposure_pval	0.957960888027507	0.999976050772091
Novosphingobium	exposure_est	0.281419061243314	exposure_pval	0.716670777384602	0.902016668087516
Virgibacillus	exposure_est	-1.85368712958697	exposure_pval	0.150997845130364	0.330685280835497
Wohlfahrtiimonas	exposure_est	-0.50141837583836	exposure_pval	0.55862914965931	0.781723857989706
Achromobacter	exposure_est	5.25817714134964	exposure_pval	0.469288926931378	0.701530887358169
Oceanobacillus	exposure_est	-0.199668729296586	exposure_pval	0.822366482544135	0.958571646193118
Verminephrobacter	exposure_est	-3.10425846857772	exposure_pval	0.0766697813683208	0.202038954114396
Filimonas	exposure_est	16.6990755935176	exposure_pval	0.999328199815778	0.999976050772091
Pedobacter	exposure_est	3.04207450534199	exposure_pval	0.238683630255964	0.448684249150696
Photobacterium	exposure_est	0.124287381507194	exposure_pval	0.748300480815016	0.91206257901616
Psychrilyobacter	exposure_est	0.11947724312433	exposure_pval	0.844055940176229	0.96055436352516
Roseburia	exposure_est	0.682982061864319	exposure_pval	0.527364340997926	0.75857333779012
Arcicella	exposure_est	0.423920899309173	exposure_pval	0.829264886802022	0.958571646193118
Alistipes	exposure_est	-0.884835987786608	exposure_pval	0.22196288152712	0.431677439107037
Vagococcus	exposure_est	-0.733817795968512	exposure_pval	0.434937855039471	0.667260176908191
Candidatus_Rhabdochlamydia	exposure_est	0.776126215423411	exposure_pval	0.424617713596623	0.663037687461921
Stenotrophomonas	exposure_est	3.99768278668974	exposure_pval	2.66624700004567e-05	0.000598880095394873
Parasutterella	exposure_est	0.115809181801539	exposure_pval	0.893299410697411	0.99054466300118
Cetobacterium	exposure_est	0.32207297220535	exposure_pval	0.197976023880609	0.397358675725812
Sporosarcina	exposure_est	-0.16030206491749	exposure_pval	0.835663661696504	0.958966827787457
Anaerosalibacter	exposure_est	-0.370330137285749	exposure_pval	0.682032276352639	0.872489815989238
Phreatobacter	exposure_est	1.90985068702535	exposure_pval	3.59295652543778e-08	1.53259729486982e-06
Chamaesiphon	exposure_est	1.66476002201835	exposure_pval	0.178150748174191	0.373349414833951
Nubsella	exposure_est	0.611305975622578	exposure_pval	0.518252959096236	0.75163839762964
Yersinia	exposure_est	1.23201609546768	exposure_pval	0.0717865704613043	0.193492417612623
Faecalibacterium	exposure_est	2.2545207030346	exposure_pval	0.000532423699819902	0.00685887001532697
Ruminococcaceae_UCG.003	exposure_est	21.7349349848309	exposure_pval	0.999555800136565	0.999976050772091
Candidatus_Cardinium	exposure_est	1.06021901494649	exposure_pval	0.455270614061312	0.686432113455611
Plesiomonas	exposure_est	-2.6679758532802	exposure_pval	6.63200811169946e-20	5.80963910584873e-17
Anaerostipes	exposure_est	0.723618426581633	exposure_pval	0.606665815273446	0.817598852583906
Ornithinibacillus	exposure_est	-6.20092841694027	exposure_pval	0.523791847063723	0.757164452191124
Desulfovibrio	exposure_est	0.311287526973626	exposure_pval	0.749640475903693	0.91206257901616
Dechloromonas	exposure_est	1.02838749983306	exposure_pval	0.0768024791325271	0.202038954114396
Dysgonomonas	exposure_est	0.318505746175162	exposure_pval	0.75803968013152	0.919665889738047
Peptoniphilus	exposure_est	0.331443888847463	exposure_pval	0.667318664434862	0.863472895191934
Anaerovibrio	exposure_est	0.441806472287769	exposure_pval	0.805484182431123	0.950665259040186
Ruminiclostridium_6	exposure_est	0.831820412746739	exposure_pval	0.503791566772497	0.737995673064728
Albidiferax	exposure_est	1.12779431654929	exposure_pval	0.00977529098050828	0.0489323137081443
Reyranella	exposure_est	0.664107070982386	exposure_pval	0.444119483418235	0.677785134972776
Pleurocapsa	exposure_est	4.53096790181659	exposure_pval	0.206138046972765	0.410402111700322
Candidatus_Hepatincola	exposure_est	1.69037787960678	exposure_pval	0.00719321984065817	0.0407033033298329
Lysinibacillus	exposure_est	1.18932631976162	exposure_pval	0.133305168241213	0.30096733860645
Sediminibacterium	exposure_est	-2.86091594534671	exposure_pval	0.0110526839177355	0.0523359519564126
Pseudoxanthomonas	exposure_est	0.942675844352537	exposure_pval	0.324837459039488	0.561514194096456
Mucinivorans	exposure_est	2.29924459571704	exposure_pval	0.0416930927015988	0.12860263805141
Chryseobacterium	exposure_est	0.11992619061469	exposure_pval	0.898078468538374	0.990955121847815
Sphingomonas	exposure_est	2.07571774675497	exposure_pval	0.0131907619710639	0.0572035024091683
Subdoligranulum	exposure_est	-0.504535097883069	exposure_pval	0.76008916001181	0.919665889738047
Proteus	exposure_est	1.22135137332174	exposure_pval	0.326267950679333	0.561514194096456
Clostridium_sensu_stricto_7	exposure_est	-0.285067251280726	exposure_pval	0.794439139134801	0.948131724634994
Bdellovibrio	exposure_est	1.88722814103313	exposure_pval	0.0243155156701389	0.088751632196007
Kurthia	exposure_est	0.412903589972715	exposure_pval	0.424030395574412	0.663037687461921
Marinifilum	exposure_est	1.0540345273304	exposure_pval	0.45335516576448	0.684722629671869
Pseudoduganella	exposure_est	-0.741412320028911	exposure_pval	0.261486154476382	0.478795978489659
Cytophaga	exposure_est	0.0564355156401431	exposure_pval	0.968359750581941	0.999976050772091
Prevotellaceae_UCG.001	exposure_est	0.238687812049256	exposure_pval	0.664139397809187	0.86104160428666
Ruminococcaceae_UCG.014	exposure_est	2.048129977562	exposure_pval	0.00777461751336824	0.0425660308856911
Chishuiella	exposure_est	-9.94635639481021	exposure_pval	0.977299747875776	0.999976050772091
Rickettsia	exposure_est	0.258672932036478	exposure_pval	0.688189933286353	0.876241833661113
Pseudonocardia	exposure_est	13.0505811050649	exposure_pval	0.994335836937699	0.999976050772091
Methylotenera	exposure_est	1.41204256962699	exposure_pval	0.0420637807050221	0.128838712928669
Sinibacillus	exposure_est	14.1344158491621	exposure_pval	0.990589640599712	0.999976050772091
Legionella	exposure_est	1.66102780724154	exposure_pval	0.183999073838685	0.380149029912001
Carnobacterium	exposure_est	-1.03424483502538	exposure_pval	0.625561414570681	0.834180874174598
Rhizobium	exposure_est	3.94444179747986	exposure_pval	0.0352610040989852	0.114827656471045
Azohydromonas	exposure_est	3.40023170732733	exposure_pval	0.0281289008515769	0.0989595066103668
Aquabacterium	exposure_est	22.495904727437	exposure_pval	0.998339779892235	0.999976050772091
Bifidobacterium	exposure_est	0.445058248894822	exposure_pval	0.598595351442873	0.81058801729111
Alloprevotella	exposure_est	3.26645435359278	exposure_pval	0.382087700278013	0.619712692912434
Erysipelothrix	exposure_est	20.2849113520605	exposure_pval	0.999103400680292	0.999976050772091
Anaerotruncus	exposure_est	-0.363745239758007	exposure_pval	0.302577195861619	0.53224422404574
Meganema	exposure_est	20.4254797590624	exposure_pval	0.998797958587025	0.999976050772091
Tissierella	exposure_est	0.304455935716768	exposure_pval	0.828175632686422	0.958571646193118
Deefgea	exposure_est	0.0252444153310773	exposure_pval	0.976400638197639	0.999976050772091
Asaccharospora	exposure_est	-3.58840159893049	exposure_pval	0.179086896760634	0.374415564587864
Acidovorax	exposure_est	-1.63007166904492	exposure_pval	0.352945719657273	0.584179656630139
Mycoplasma	exposure_est	0.244392367658145	exposure_pval	0.554951582781891	0.777820138427099
Holdemania	exposure_est	0.188613155244849	exposure_pval	0.933833502767814	0.999976050772091
Nostoc	exposure_est	-11.1441928039363	exposure_pval	0.585403290172711	0.806783265748945
Paraferrimonas	exposure_est	-13.4782690075991	exposure_pval	0.991358879978424	0.999976050772091
Fluviicola	exposure_est	-0.0272529651330685	exposure_pval	0.938001859642546	0.999976050772091
Planctomyces	exposure_est	5.14820395945571	exposure_pval	0.00233728400937715	0.0176505240708136
Mucispirillum	exposure_est	16.4364672143225	exposure_pval	0.991158039580241	0.999976050772091
Sporanaerobacter	exposure_est	-3.22306976309301	exposure_pval	0.180690313163478	0.375375881738252
Corynebacterium	exposure_est	-0.316775618090963	exposure_pval	0.658183429116616	0.857989112955589
Elstera	exposure_est	0.144732351152909	exposure_pval	0.860898726662359	0.971839284221942
Peptostreptococcus	exposure_est	-0.0134932583690103	exposure_pval	0.979088904344643	0.999976050772091
Paenibacillus	exposure_est	-11.6599038113829	exposure_pval	NA	NA
Clostridium_sensu_stricto_5	exposure_est	4.75954319593419	exposure_pval	0.0551485090936927	0.158399894724432
Kinneretia	exposure_est	3.24156512874001	exposure_pval	0.0157166836064496	0.0637398835150458
Thermosipho	exposure_est	20.5627664831914	exposure_pval	0.999150689166147	0.999976050772091
Bradyrhizobium	exposure_est	0.157611280925824	exposure_pval	0.843451871466887	0.96055436352516
Rhodopseudomonas	exposure_est	-0.0976631746146155	exposure_pval	0.945601920062701	0.999976050772091
Sorangium	exposure_est	0.363763131150846	exposure_pval	0.684229522709161	0.873739157278754
Geobacillus	exposure_est	-0.775064458500454	exposure_pval	0.625873973167234	0.834180874174598
Erysipelotrichaceae_UCG.009	exposure_est	0.130608839482617	exposure_pval	0.90539804886921	0.992483463575476
Chitinibacter	exposure_est	1.48428798147413	exposure_pval	3.5043181681201e-15	1.00821048158564e-12
Aliivibrio	exposure_est	1.88231990587329	exposure_pval	0.118133571306374	0.279689212065902
Chitinophaga	exposure_est	0.199041622369797	exposure_pval	0.630190129836338	0.834180874174598
Janthinobacterium	exposure_est	8.41916060494002	exposure_pval	0.00262032425369751	0.0196188380020429
Paraclostridium	exposure_est	-1.6140466337219	exposure_pval	0.000175235809840182	0.00300993273372547
Brevinema	exposure_est	-0.699532903352533	exposure_pval	0.329341835298087	0.563483296330321
Undibacterium	exposure_est	2.79740800926665	exposure_pval	3.19097745335497e-08	1.4712085521784e-06
Aeromonas	exposure_est	0.321987956340851	exposure_pval	0.0198188332359136	0.075483903976784
Candidatus_Paenicardinium	exposure_est	24.946136860292	exposure_pval	0.99948926148112	0.999976050772091
Schlesneria	exposure_est	2.39490305373683	exposure_pval	0.0366709470442005	0.118649006937097
Blautia	exposure_est	0.843314041755628	exposure_pval	0.593879797197783	0.810340657858657
Deinococcus	exposure_est	0.946875765415281	exposure_pval	0.324412428488073	0.561514194096456
Nitrospira	exposure_est	0.416295166234769	exposure_pval	0.800534049077492	0.95022740784808
Rhodobacter	exposure_est	2.14031856672317	exposure_pval	0.0173605629200661	0.0685038428737742
Bryobacter	exposure_est	0.649126626833497	exposure_pval	0.570910399946547	0.791595380016314
Enterobacter	exposure_est	1.34832180246835	exposure_pval	0.150311941711694	0.330008172780561
SM1A02	exposure_est	-4.05922237346607	exposure_pval	0.0761514726170598	0.20153682783246
Iodobacter	exposure_est	1.44232991412324	exposure_pval	0.207923095969098	0.413017306278752
Ideonella	exposure_est	0.911951504985692	exposure_pval	0.62130590796239	0.832207913417514
Pirellula	exposure_est	22.9958051096676	exposure_pval	0.999603349879994	0.999976050772091
Proteiniphilum	exposure_est	-1.52953230325079	exposure_pval	0.189642807911428	0.386342092396305
Aridibacter	exposure_est	-4.42241494367593	exposure_pval	0.426358260312837	0.663037687461921
Blastomonas	exposure_est	20.2692424691948	exposure_pval	0.997655387685409	0.999976050772091
Pelosinus	exposure_est	-0.27103481412746	exposure_pval	0.871151409826811	0.979625975620394
Microcoleus	exposure_est	-1.99649622650041	exposure_pval	0.263261071111696	0.4794525952055
Pseudogracilibacillus	exposure_est	-0.534094482147319	exposure_pval	0.47039892577595	0.701992264019987
Psychrobacter	exposure_est	0.150968430599777	exposure_pval	0.884351494758053	0.989389411759967
Oribacterium	exposure_est	1.92655840736741	exposure_pval	0.186010901778366	0.382501290980865
Calditerricola	exposure_est	11.2769517057481	exposure_pval	0.984440841790899	0.999976050772091
Candidatus_Accumulibacter	exposure_est	1.92779443174427	exposure_pval	0.0347439085093183	0.113991250390123
Cellvibrio	exposure_est	18.0864479226941	exposure_pval	0.999921596184495	0.999976050772091
Rhizidiomyces	exposure_est	21.6585502399858	exposure_pval	0.999254088422097	0.999976050772091
Methylobacterium	exposure_est	-3.57083625580039	exposure_pval	0.261807390064551	0.478795978489659
Prevotellaceae_NK3B31_group	exposure_est	0.684281691482252	exposure_pval	0.41609477294464	0.660007617663749
Gemmobacter	exposure_est	1.36249548726072	exposure_pval	0.000297406037518298	0.004741658389381
Cerasibacillus	exposure_est	0.143684341166759	exposure_pval	0.704324835321457	0.891601959164157
Iamia	exposure_est	0.133764527119954	exposure_pval	0.923504688367184	0.999976050772091
Ensifer	exposure_est	1.8761222395951	exposure_pval	1.38118064543286e-11	1.09992204127198e-09
Bosea	exposure_est	1.24941484953339	exposure_pval	0.000680121501891128	0.00803689003787494
Defluviimonas	exposure_est	1.43759437182367	exposure_pval	0.0154974867621403	0.0631432483889997
Exiguobacterium	exposure_est	-5.13723430774392	exposure_pval	0.0715495500224443	0.193492417612623
Chthoniobacter	exposure_est	-1.47291605040622	exposure_pval	0.0708717033599059	0.193163947977176
Comamonas	exposure_est	1.89944235299468	exposure_pval	0.00502428619871459	0.0319977060489392
Mycobacterium	exposure_est	-0.0309016508679961	exposure_pval	0.977553247955714	0.999976050772091
Romboutsia	exposure_est	24.7135607821452	exposure_pval	0.999920684519024	0.999976050772091
Curvibacter	exposure_est	-0.129390395872698	exposure_pval	0.699588940183584	0.888173784928724
Cupriavidus	exposure_est	18.0614069825156	exposure_pval	0.985385085364956	0.999976050772091
Chitinimonas	exposure_est	4.63112928706055	exposure_pval	1.70993479438913e-09	9.3618929992805e-08
Candidatus_Microthrix	exposure_est	0.688481624555105	exposure_pval	0.604548215299426	0.816000364564402
Tabrizicola	exposure_est	4.37860619669832	exposure_pval	0.000299172584169638	0.004741658389381
Uliginosibacterium	exposure_est	2.3105407646622	exposure_pval	0.0107878085425328	0.0522106092997721
Macellibacteroides	exposure_est	22.1792545144573	exposure_pval	0.999074460645451	0.999976050772091
Corynebacterium_1	exposure_est	0.753619474431094	exposure_pval	0.732771585541558	0.910225278528649
Derxia	exposure_est	-8.00353124890614	exposure_pval	0.0795095306687299	0.207713347963941
Ureibacillus	exposure_est	-12.2763362163202	exposure_pval	0.0124504483080976	0.0559312447071462
Staphylococcus	exposure_est	0.768094741612593	exposure_pval	0.48236366839891	0.708977472344706
Turneriella	exposure_est	0.473949436591523	exposure_pval	0.799937058684841	0.95022740784808
Mitsuaria	exposure_est	1.70949626975881	exposure_pval	0.313216381610467	0.547659781019499
Haliscomenobacter	exposure_est	2.98289732093074	exposure_pval	0.000446969987633636	0.00613127233376421
Pseudorhodoferax	exposure_est	0.0489956409988141	exposure_pval	0.97559746457038	0.999976050772091
Devosia	exposure_est	22.849471744277	exposure_pval	0.999743907237475	0.999976050772091
Candidatus_Sulcia	exposure_est	-0.800330152589306	exposure_pval	0.453321868226705	0.684722629671869
Duganella	exposure_est	-0.862492953911527	exposure_pval	0.328638847703501	0.563380881777431
Caenimonas	exposure_est	3.87885415043267	exposure_pval	0.000917631406692177	0.00913460354843576
Luteimonas	exposure_est	3.07074881304066	exposure_pval	5.85336518158173e-06	0.000151163792913361
Dinghuibacter	exposure_est	0.938762359212391	exposure_pval	0.19501644248492	0.393627658103203
Jahnella	exposure_est	-1.30587820032084	exposure_pval	0.654137809538196	0.853986171617675
Pelomonas	exposure_est	1.61399611371671	exposure_pval	7.15111863232328e-18	3.1321899609576e-15
Tychonema	exposure_est	-0.285598231566927	exposure_pval	0.678275544472078	0.87121609524566
Hydrogenophaga	exposure_est	1.52036691658957	exposure_pval	0.0248564367925442	0.0899761926870608
Rhodococcus	exposure_est	3.52948523034424	exposure_pval	0.0994405015865657	0.243018562110776
Rheinheimera	exposure_est	1.39393072688737	exposure_pval	0.0109182290574202	0.0522643095863393
Cloacibacterium	exposure_est	-0.000991327339537357	exposure_pval	0.998168562044117	0.999976050772091
Escherichia.Shigella	exposure_est	2.53181544198779	exposure_pval	0.156767133223048	0.339081502971333
Flavihumibacter	exposure_est	0.241456428700514	exposure_pval	0.728830828343698	0.909481204599828
Xenophilus	exposure_est	20.8585935257599	exposure_pval	0.998930272843674	0.999976050772091
Chitinivorax	exposure_est	21.7875083629604	exposure_pval	0.998783498571748	0.999976050772091
Azospira	exposure_est	27.6950611310494	exposure_pval	0.999911881411549	0.999976050772091
Motiliproteus	exposure_est	0.101829370837574	exposure_pval	0.854297799925911	0.966879680536303
Delftia	exposure_est	-1.37804053810209	exposure_pval	0.137572700572873	0.308699944533481
Megamonas	days_pe_est	0.0181218835469367	days_pe_pval	0.382722108294095	0.619712692912434
Flavobacterium	days_pe_est	0.0259514150540399	days_pe_pval	8.73234163718656e-15	1.27492187902924e-12
NONE	days_pe_est	0.012608292715553	days_pe_pval	1.61260476432986e-06	4.87117852949296e-05
Leeia	days_pe_est	0.0303593930764538	days_pe_pval	5.17693770311218e-05	0.00105733589187193
Koukoulia	days_pe_est	0.00778921499227164	days_pe_pval	0.837128081943651	0.958966827787457
Bacteroides	days_pe_est	0.000597134159647599	days_pe_pval	0.936164576416447	0.999976050772091
Ohtaekwangia	days_pe_est	0.0634822285835156	days_pe_pval	0.000447946837169988	0.00613127233376421
Spiroplasma	days_pe_est	0.0039856446072407	days_pe_pval	0.713173982837358	0.899362610004878
Vibrio	days_pe_est	0.0248323785960884	days_pe_pval	0.00119019474777634	0.0110916021175753
Gemmata	days_pe_est	0.034406497739117	days_pe_pval	0.00173397224921179	0.0141958849561638
Haliangium	days_pe_est	-0.0291851568707344	days_pe_pval	0.026813976639009	0.0954839168120808
Ruminiclostridium_5	days_pe_est	-0.002654766115092	days_pe_pval	0.917588461150119	0.999808007386674
Rhizorhapis	days_pe_est	0.0806116142465155	days_pe_pval	0.00992345606176373	0.0493917472165058
Flectobacillus	days_pe_est	0.0126837426126201	days_pe_pval	0.000320738320541428	0.00484425463438433
Lachnospiraceae_NK4A136_group	days_pe_est	-0.000823049439471613	days_pe_pval	0.934436923883985	0.999976050772091
Streptococcus	days_pe_est	0.0244204286995702	days_pe_pval	0.00124964344843197	0.0112259262871456
Shewanella	days_pe_est	-0.000710893934800325	days_pe_pval	0.822927709370205	0.958571646193118
Oscillibacter	days_pe_est	0.0222448936806439	days_pe_pval	0.274943029314921	0.496598131298703
Clostridium_sensu_stricto_13	days_pe_est	0.107103322494393	days_pe_pval	0.0207985755189675	0.0785325523905842
Clostridium_sensu_stricto_1	days_pe_est	-0.00294091014151325	days_pe_pval	0.741778704526265	0.91206257901616
Lactobacillus	days_pe_est	0.00312236719022472	days_pe_pval	0.649456233966367	0.849587148038382
Acinetobacter	days_pe_est	-0.000773565796497325	days_pe_pval	0.80623591177242	0.950665259040186
Nocardia	days_pe_est	-0.00658203269117494	days_pe_pval	0.682255164329484	0.872489815989238
Ignatzschineria	days_pe_est	0.031768257551929	days_pe_pval	0.000551624476358457	0.00700323248246389
Veillonella	days_pe_est	0.047163207308318	days_pe_pval	0.068704658353569	0.189169253838929
Hyphomicrobium	days_pe_est	0.0295856739379802	days_pe_pval	0.00298784067443353	0.0210840619110116
Arenimonas	days_pe_est	0.00632207455635113	days_pe_pval	0.821595792659269	0.958571646193118
Prevotella_9	days_pe_est	-0.00396560323490791	days_pe_pval	0.844322899445631	0.96055436352516
Weissella	days_pe_est	-0.00623331161447019	days_pe_pval	0.299874253129169	0.530686557052833
Lactococcus	days_pe_est	0.0209883521131796	days_pe_pval	0.000991705825618764	0.00965260336935597
Tepidimicrobium	days_pe_est	-0.00757768949070044	days_pe_pval	0.532348312840647	0.763235878966295
Prevotella_7	days_pe_est	0.0472943751734126	days_pe_pval	0.00518128888573435	0.0325730304881553
Buchnera	days_pe_est	0.00209440385798652	days_pe_pval	0.846306973895884	0.961562787461471
Leuconostoc	days_pe_est	-0.00363326818090426	days_pe_pval	0.748823484672853	0.91206257901616
Fusobacterium	days_pe_est	-0.0130293484782475	days_pe_pval	0.025518451835115	0.0916154254408229
Vogesella	days_pe_est	-3.02441037523752e-05	days_pe_pval	0.992403264873632	0.999976050772091
Hathewaya	days_pe_est	0.0438147866747713	days_pe_pval	0.0196388617885377	0.0751250782827904
Ferruginibacter	days_pe_est	-0.00106027427052585	days_pe_pval	0.947467753075182	0.999976050772091
Myroides	days_pe_est	-0.000484054203940364	days_pe_pval	0.973607828697517	0.999976050772091
Helicobacter	days_pe_est	0.00152683485258053	days_pe_pval	0.890522781055353	0.99054466300118
Lachnoclostridium	days_pe_est	0.932801059213147	days_pe_pval	0.587946184046561	0.808541377118976
Pantoea	days_pe_est	0.0176470493814309	days_pe_pval	0.0932455592212547	0.231396911835182
Candidatus_Bacilloplasma	days_pe_est	0.00215236116900594	days_pe_pval	0.862564502894269	0.972466543803577
Paracoccus	days_pe_est	-0.0162043836920963	days_pe_pval	0.058053945244399	0.165652299785321
Alkanindiges	days_pe_est	0.012555556920263	days_pe_pval	0.339170644053448	0.57027540151789
Novosphingobium	days_pe_est	0.00138409106611924	days_pe_pval	0.908129157087164	0.992483463575476
Virgibacillus	days_pe_est	0.0141994507290306	days_pe_pval	0.246336649301071	0.457184120313004
Wohlfahrtiimonas	days_pe_est	0.00405039917455048	days_pe_pval	0.700930784227209	0.888589532536954
Achromobacter	days_pe_est	0.206203310690486	days_pe_pval	0.0835157685191164	0.214538074796678
Oceanobacillus	days_pe_est	0.00873052558091957	days_pe_pval	0.428195049905451	0.663037687461921
Verminephrobacter	days_pe_est	0.0397971352681222	days_pe_pval	0.00125586846591354	0.0112259262871456
Filimonas	days_pe_est	-0.047392081439911	days_pe_pval	0.429157955240764	0.663037687461921
Pedobacter	days_pe_est	0.0882381898017189	days_pe_pval	0.00855235912522878	0.0446827756369294
Photobacterium	days_pe_est	-0.00921819736315839	days_pe_pval	0.180831760380756	0.375375881738252
Psychrilyobacter	days_pe_est	-0.001044786211186	days_pe_pval	0.908643536287136	0.992483463575476
Roseburia	days_pe_est	0.0168326293500755	days_pe_pval	0.268620922431432	0.487188256832163
Arcicella	days_pe_est	0.0395163439302519	days_pe_pval	0.0247018369804253	0.0897875900201352
Alistipes	days_pe_est	0.00445701406112396	days_pe_pval	0.649798389481411	0.849587148038382
Vagococcus	days_pe_est	-0.00752463478000509	days_pe_pval	0.539716923309501	0.770019584395965
Candidatus_Rhabdochlamydia	days_pe_est	0.00665979697609616	days_pe_pval	0.644399691179333	0.845051092025593
Stenotrophomonas	days_pe_est	0.0103995522435557	days_pe_pval	0.344611989973397	0.577208610356971
Parasutterella	days_pe_est	0.00370835464290223	days_pe_pval	0.774397312008662	0.929990745285744
Cetobacterium	days_pe_est	-0.00125599393556443	days_pe_pval	0.563133993593219	0.785518118451687
Sporosarcina	days_pe_est	-0.00717510215100903	days_pe_pval	0.548330871028058	0.776498425218132
Anaerosalibacter	days_pe_est	0.0112238214078596	days_pe_pval	0.398393806755124	0.640354082050438
Phreatobacter	days_pe_est	0.0345906349929247	days_pe_pval	3.40850311549855e-10	1.99056581945115e-08
Chamaesiphon	days_pe_est	0.0758774965947284	days_pe_pval	0.00278993042140481	0.0203326067251436
Nubsella	days_pe_est	-0.0236751676136506	days_pe_pval	0.525644057822762	0.75857333779012
Yersinia	days_pe_est	0.0297015498748117	days_pe_pval	0.00023555649922616	0.00396822102542532
Faecalibacterium	days_pe_est	0.0147535020294012	days_pe_pval	0.07173609040529	0.193492417612623
Ruminococcaceae_UCG.003	days_pe_est	0.0239659350590177	days_pe_pval	0.758912767759048	0.919665889738047
Candidatus_Cardinium	days_pe_est	0.0244836831434197	days_pe_pval	0.197993779763126	0.397358675725812
Plesiomonas	days_pe_est	-0.0276237114331699	days_pe_pval	2.19700081713856e-14	2.74938959401912e-12
Anaerostipes	days_pe_est	0.013816574102684	days_pe_pval	0.447403210128618	0.68042571540394
Ornithinibacillus	days_pe_est	0.47582214238512	days_pe_pval	0.35316756328964	0.584179656630139
Desulfovibrio	days_pe_est	0.0116529069702616	days_pe_pval	0.336128949523489	0.568455172970738
Dechloromonas	days_pe_est	0.0129120945081102	days_pe_pval	0.138956808321238	0.309735786487035
Dysgonomonas	days_pe_est	0.000575458694616658	days_pe_pval	0.968430932586603	0.999976050772091
Peptoniphilus	days_pe_est	0.000942591706670433	days_pe_pval	0.936693858743486	0.999976050772091
Anaerovibrio	days_pe_est	0.0211107421941836	days_pe_pval	0.418155511191074	0.660007617663749
Ruminiclostridium_6	days_pe_est	0.0205205181368946	days_pe_pval	0.149282940643616	0.328572502522129
Albidiferax	days_pe_est	0.017890568386164	days_pe_pval	0.000356953826208118	0.00511603432055113
Reyranella	days_pe_est	0.0467316384812854	days_pe_pval	5.86708785280168e-06	0.000151163792913361
Pleurocapsa	days_pe_est	0.174873827152196	days_pe_pval	0.0213944179029037	0.0794538527651413
Candidatus_Hepatincola	days_pe_est	0.0442434222893216	days_pe_pval	2.55255533974467e-09	1.31531675153902e-07
Lysinibacillus	days_pe_est	0.0244757353951556	days_pe_pval	0.0126111311668473	0.056364035215093
Sediminibacterium	days_pe_est	0.0363107509331652	days_pe_pval	2.64172556584528e-05	0.000598880095394873
Pseudoxanthomonas	days_pe_est	0.00397013036498485	days_pe_pval	0.742689603079878	0.91206257901616
Mucinivorans	days_pe_est	0.041097201779724	days_pe_pval	0.000904242178424263	0.00910478331378913
Chryseobacterium	days_pe_est	-0.0334818142152959	days_pe_pval	0.0049809140768434	0.0319977060489392
Sphingomonas	days_pe_est	0.00271391062906345	days_pe_pval	0.764658827397178	0.92391880386197
Subdoligranulum	days_pe_est	0.0229820024558655	days_pe_pval	0.284043651184892	0.508838933410972
Proteus	days_pe_est	-0.0144399713815352	days_pe_pval	0.534574665432172	0.765175501500953
Clostridium_sensu_stricto_7	days_pe_est	0.0019727836239697	days_pe_pval	0.89665075518883	0.990955121847815
Bdellovibrio	days_pe_est	0.00977222733204586	days_pe_pval	0.312393075849725	0.547312668888718
Kurthia	days_pe_est	0.0108648005941166	days_pe_pval	0.0658771958842298	0.183201344744715
Marinifilum	days_pe_est	0.0162631643302209	days_pe_pval	0.509088782337809	0.743269622213201
Pseudoduganella	days_pe_est	0.00721376482730831	days_pe_pval	0.428982991185853	0.663037687461921
Cytophaga	days_pe_est	-0.0319346667444666	days_pe_pval	0.261182608747629	0.478795978489659
Prevotellaceae_UCG.001	days_pe_est	-0.00697067649500247	days_pe_pval	0.421661186341974	0.661962722644389
Ruminococcaceae_UCG.014	days_pe_est	0.011335489903705	days_pe_pval	0.299606376390487	0.530686557052833
Chishuiella	days_pe_est	-0.00913099963346513	days_pe_pval	0.830543241393352	0.958571646193118
Rickettsia	days_pe_est	0.0114283812280125	days_pe_pval	0.24081431167229	0.451720207762155
Pseudonocardia	days_pe_est	0.0104396503707522	days_pe_pval	0.8567094203284	0.968358002848618
Methylotenera	days_pe_est	0.0241444234136728	days_pe_pval	0.000270632909836519	0.00447310243427907
Sinibacillus	days_pe_est	-0.0422617863506186	days_pe_pval	0.0727359073017975	0.195032242995053
Legionella	days_pe_est	0.0301111848080832	days_pe_pval	0.0484491706887093	0.142853808055988
Carnobacterium	days_pe_est	0.0428572006645414	days_pe_pval	0.155749093881492	0.338551380248603
Rhizobium	days_pe_est	0.0909802220754485	days_pe_pval	0.00720206851155719	0.0407033033298329
Azohydromonas	days_pe_est	0.0999515989620908	days_pe_pval	0.00300857047816946	0.0210840619110116
Aquabacterium	days_pe_est	-0.0385703863908891	days_pe_pval	0.00809368185079648	0.0437658351931958
Bifidobacterium	days_pe_est	-0.00767061743061486	days_pe_pval	0.584297739044631	0.806783265748945
Alloprevotella	days_pe_est	0.0783604150835052	days_pe_pval	0.164209258200364	0.350868762552292
Erysipelothrix	days_pe_est	-0.0020031907461541	days_pe_pval	0.927204222900408	0.999976050772091
Anaerotruncus	days_pe_est	-0.0119739399197078	days_pe_pval	0.0485963867587723	0.142853808055988
Meganema	days_pe_est	-0.103527214396327	days_pe_pval	0.0142040110361298	0.0598207387867773
Tissierella	days_pe_est	-0.0174622871108767	days_pe_pval	0.511628561192481	0.745734807994365
Deefgea	days_pe_est	0.00381868534262119	days_pe_pval	0.774036464718628	0.929990745285744
Asaccharospora	days_pe_est	0.00321088537479473	days_pe_pval	0.893150844371211	0.99054466300118
Acidovorax	days_pe_est	0.0430507569730045	days_pe_pval	0.0117802117440205	0.0546003464960952
Mycoplasma	days_pe_est	0.0136347186841185	days_pe_pval	0.0134866876307341	0.0576309188513322
Holdemania	days_pe_est	-0.0171407976016495	days_pe_pval	0.671720160094224	0.865333618003735
Nostoc	days_pe_est	-0.0407801485014357	days_pe_pval	0.554638513796828	0.777820138427099
Paraferrimonas	days_pe_est	0.0319644475090295	days_pe_pval	0.226903514435578	0.43795922465632
Fluviicola	days_pe_est	0.0399508065098801	days_pe_pval	5.30320057145739e-15	1.00821048158564e-12
Planctomyces	days_pe_est	0.0890914061519801	days_pe_pval	0.00315122058390355	0.0218361122305487
Mucispirillum	days_pe_est	-0.0399094585832963	days_pe_pval	0.549828228612303	0.776498425218132
Sporanaerobacter	days_pe_est	0.0196613220280221	days_pe_pval	0.18695059124255	0.38264975855065
Corynebacterium	days_pe_est	-0.0043544349163076	days_pe_pval	0.712699157862815	0.899362610004878
Elstera	days_pe_est	-0.0213156122862621	days_pe_pval	0.154283091023752	0.336198974469669
Peptostreptococcus	days_pe_est	0.00105267888377714	days_pe_pval	0.894974569510656	0.990955121847815
Paenibacillus	days_pe_est	0.846115052348341	days_pe_pval	NA	NA
Clostridium_sensu_stricto_5	days_pe_est	0.0984826044722717	days_pe_pval	0.00927310459206261	0.0474450638987308
Kinneretia	days_pe_est	-0.0521537460793786	days_pe_pval	0.0998706419633327	0.243018562110776
Thermosipho	days_pe_est	-0.0468525347066222	days_pe_pval	0.402095109210123	0.642765174576766
Bradyrhizobium	days_pe_est	0.0127249082891111	days_pe_pval	0.133238481218947	0.30096733860645
Rhodopseudomonas	days_pe_est	-0.00850257978954044	days_pe_pval	0.659895504901689	0.858942737435185
Sorangium	days_pe_est	0.00977768200996627	days_pe_pval	0.43795994897662	0.669551335608236
Geobacillus	days_pe_est	0.0248967347743569	days_pe_pval	0.231546737143048	0.443840135092582
Erysipelotrichaceae_UCG.009	days_pe_est	-0.000976099130984562	days_pe_pval	0.952023549750373	0.999976050772091
Chitinibacter	days_pe_est	0.0216852864424341	days_pe_pval	1.5627538678801e-12	1.71121548532871e-10
Aliivibrio	days_pe_est	0.00795804584796286	days_pe_pval	0.572008990354254	0.791595380016314
Chitinophaga	days_pe_est	0.0308332453312019	days_pe_pval	6.23000494201971e-11	4.19806486862251e-09
Janthinobacterium	days_pe_est	0.120243694080845	days_pe_pval	0.000854564221605591	0.00891188402531545
Paraclostridium	days_pe_est	-0.0373434298437167	days_pe_pval	6.61255939119795e-07	2.14540815803311e-05
Brevinema	days_pe_est	0.00650361076348613	days_pe_pval	0.515048731158286	0.74822999750358
Undibacterium	days_pe_est	0.00414222613707086	days_pe_pval	0.599613053886575	0.81058801729111
Aeromonas	days_pe_est	0.00258554806287954	days_pe_pval	0.140513238821816	0.311619233437749
Candidatus_Paenicardinium	days_pe_est	0.00859429398524885	days_pe_pval	0.626982308851387	0.834180874174598
Schlesneria	days_pe_est	0.00295013688167859	days_pe_pval	0.834132921424974	0.958966827787457
Blautia	days_pe_est	0.010445448495791	days_pe_pval	0.553975406397049	0.777820138427099
Deinococcus	days_pe_est	-0.0264934930784098	days_pe_pval	0.117274816547252	0.278408507575591
Nitrospira	days_pe_est	0.0571190983608937	days_pe_pval	0.0342510003136243	0.112796527348627
Rhodobacter	days_pe_est	0.0560474260021391	days_pe_pval	1.61367370612978e-07	6.14599202856386e-06
Bryobacter	days_pe_est	0.0160287495251354	days_pe_pval	0.363176632833604	0.593549870078801
Enterobacter	days_pe_est	0.00650412225554328	days_pe_pval	0.637355879897498	0.84084902227441
SM1A02	days_pe_est	-0.0194280757775953	days_pe_pval	0.337838243079599	0.569127501803324
Iodobacter	days_pe_est	0.0336674658902815	days_pe_pval	0.063575696158836	0.178500993061347
Ideonella	days_pe_est	0.0193103326007964	days_pe_pval	0.434252969965149	0.667260176908191
Pirellula	days_pe_est	0.0139431635232395	days_pe_pval	0.263912605705182	0.479641997090747
Proteiniphilum	days_pe_est	-0.0156215082546003	days_pe_pval	0.427256261212029	0.663037687461921
Aridibacter	days_pe_est	0.0610106966502567	days_pe_pval	0.147544516120612	0.325564221968908
Blastomonas	days_pe_est	-0.0339185412232165	days_pe_pval	0.180681702058826	0.375375881738252
Pelosinus	days_pe_est	-0.00341469282760118	days_pe_pval	0.892960328357446	0.99054466300118
Microcoleus	days_pe_est	-0.0114260134168346	days_pe_pval	0.609821828207152	0.820589741181974
Pseudogracilibacillus	days_pe_est	-0.00362461349597959	days_pe_pval	0.744159375248056	0.91206257901616
Psychrobacter	days_pe_est	0.0141360238106927	days_pe_pval	0.334130110907718	0.568455172970738
Oribacterium	days_pe_est	-0.0416708987098378	days_pe_pval	0.351135847915026	0.583671732018146
Calditerricola	days_pe_est	-0.00805045742098101	days_pe_pval	0.747711516062222	0.91206257901616
Candidatus_Accumulibacter	days_pe_est	0.0386029885600114	days_pe_pval	0.000358388991061573	0.00511603432055113
Cellvibrio	days_pe_est	-0.116837110206646	days_pe_pval	0.214531695812947	0.424220689688807
Rhizidiomyces	days_pe_est	0.109806814318864	days_pe_pval	0.0796708731916485	0.207713347963941
Methylobacterium	days_pe_est	0.0145777180178254	days_pe_pval	0.479619441021496	0.706128790478706
Prevotellaceae_NK3B31_group	days_pe_est	-0.0105691722952008	days_pe_pval	0.39428641649178	0.634917097144852
Gemmobacter	days_pe_est	0.00572611765526242	days_pe_pval	0.238055396755264	0.448465650661529
Cerasibacillus	days_pe_est	-0.00649614459922691	days_pe_pval	0.356268108451514	0.584439818358663
Iamia	days_pe_est	0.0304496586766033	days_pe_pval	0.167702176854068	0.354848084357884
Ensifer	days_pe_est	0.0227090170892548	days_pe_pval	5.80771901099364e-11	4.19806486862251e-09
Bosea	days_pe_est	0.0175196379472361	days_pe_pval	0.00070440306368932	0.00808049331595725
Defluviimonas	days_pe_est	0.0336055131294726	days_pe_pval	4.40543524479445e-06	0.00012448907336903
Exiguobacterium	days_pe_est	0.00102811715517393	days_pe_pval	0.91763200677955	0.999808007386674
Chthoniobacter	days_pe_est	0.0460810874389194	days_pe_pval	5.19011910393758e-05	0.00105733589187193
Comamonas	days_pe_est	0.0064054381893578	days_pe_pval	0.669508235316782	0.86375436544551
Mycobacterium	days_pe_est	0.0476025045726028	days_pe_pval	0.000879348983818709	0.00895708964913011
Romboutsia	days_pe_est	0.0460110176295063	days_pe_pval	0.413382734942659	0.658301542658814
Curvibacter	days_pe_est	-0.00465405107708648	days_pe_pval	0.33517228103232	0.568455172970738
Cupriavidus	days_pe_est	0.0717413117561034	days_pe_pval	0.416895318958227	0.660007617663749
Chitinimonas	days_pe_est	0.0417898381058502	days_pe_pval	6.8225587305437e-05	0.00132812476621251
Candidatus_Microthrix	days_pe_est	0.032833909860533	days_pe_pval	0.0548202492269375	0.158399894724432
Tabrizicola	days_pe_est	-0.0072511030487102	days_pe_pval	0.46705837893836	0.70058756840754
Uliginosibacterium	days_pe_est	0.0643604036271234	days_pe_pval	5.07795101706869e-07	1.71087888113545e-05
Macellibacteroides	days_pe_est	-0.089713202461199	days_pe_pval	0.125993675019084	0.291985342107719
Corynebacterium_1	days_pe_est	0.0493793496806596	days_pe_pval	0.237612482695018	0.448465650661529
Derxia	days_pe_est	0.28470949489022	days_pe_pval	0.0996003186016986	0.243018562110776
Ureibacillus	days_pe_est	0.0541889874957956	days_pe_pval	0.00292023801245289	0.0209682663844978
Staphylococcus	days_pe_est	0.0285588626569469	days_pe_pval	0.0276854780107149	0.0977922529733316
Turneriella	days_pe_est	0.0160995333338621	days_pe_pval	0.295576165870204	0.525202274446854
Mitsuaria	days_pe_est	0.165235623814962	days_pe_pval	0.000319621067745456	0.00484425463438433
Haliscomenobacter	days_pe_est	0.0210294625582064	days_pe_pval	0.156522617243685	0.339081502971333
Pseudorhodoferax	days_pe_est	0.0210540908879812	days_pe_pval	0.204161336901435	0.407392553816987
Devosia	days_pe_est	0.00421755496248601	days_pe_pval	0.837453907828088	0.958966827787457
Candidatus_Sulcia	days_pe_est	0.00869437836113058	days_pe_pval	0.549801761201298	0.776498425218132
Duganella	days_pe_est	-0.00342199893096141	days_pe_pval	0.734179992431047	0.910225278528649
Caenimonas	days_pe_est	-0.0329387775078872	days_pe_pval	0.0200666666322956	0.0760969695666276
Luteimonas	days_pe_est	0.0428585309236801	days_pe_pval	0.00102900849292974	0.00979795043267886
Dinghuibacter	days_pe_est	0.0690285397918523	days_pe_pval	5.12468246994894e-12	4.48922184367527e-10
Jahnella	days_pe_est	0.0227181442019708	days_pe_pval	0.445388452629662	0.678539625223624
Pelomonas	days_pe_est	0.022656972188326	days_pe_pval	5.7546260364477e-15	1.00821048158564e-12
Tychonema	days_pe_est	0.00119656744109523	days_pe_pval	0.907406119180186	0.992483463575476
Hydrogenophaga	days_pe_est	-0.075709608628953	days_pe_pval	0.00268452996447091	0.019761749990559
Rhodococcus	days_pe_est	0.063166501075589	days_pe_pval	0.173675869181063	0.365642309624943
Rheinheimera	days_pe_est	0.0432378419181882	days_pe_pval	1.67655368199511e-08	8.15922791904285e-07
Cloacibacterium	days_pe_est	0.0216583799786566	days_pe_pval	1.45251126148225e-07	5.78363575026569e-06
Escherichia.Shigella	days_pe_est	-0.0264202917913459	days_pe_pval	0.117049401244346	0.278408507575591
Flavihumibacter	days_pe_est	0.0474826774937749	days_pe_pval	1.55833459904323e-06	4.87117852949296e-05
Xenophilus	days_pe_est	-0.0579056985652565	days_pe_pval	0.624905809248369	0.834180874174598
Chitinivorax	days_pe_est	0.00558609005635816	days_pe_pval	0.640284998330513	0.842176664470764
Azospira	days_pe_est	0.0883255094400856	days_pe_pval	0.123269362763933	0.287957231416548
Motiliproteus	days_pe_est	0.0267180594216686	days_pe_pval	1.15058144573903e-05	0.000272407931477674
Delftia	days_pe_est	0.00855538028553452	days_pe_pval	0.174055756978997	0.365642309624943
Megamonas	burden_est	0.206969063971566	burden_pval	0.000794956664535793	0.00849246387967505
Flavobacterium	burden_est	0.0117822950986858	burden_pval	0.527318316546646	0.75857333779012
NONE	burden_est	0.0993126969837824	burden_pval	2.40562107706873e-06	7.02441354504069e-05
Leeia	burden_est	0.122156569116351	burden_pval	3.67403461098929e-08	1.53259729486982e-06
Koukoulia	burden_est	0.898558674579006	burden_pval	0.530051993955293	0.761189420827601
Bacteroides	burden_est	0.0971048525923681	burden_pval	0.00280849933075614	0.0203326067251436
Ohtaekwangia	burden_est	-0.147418392687517	burden_pval	0.000872608667091823	0.00895708964913011
Spiroplasma	burden_est	0.102721955776465	burden_pval	0.00369008777517139	0.0244887643261374
Vibrio	burden_est	0.128696585295502	burden_pval	0.00731670874081713	0.0410861336984347
Gemmata	burden_est	0.11966727328266	burden_pval	0.00893659235458317	0.0463222183586678
Haliangium	burden_est	-0.194370406179932	burden_pval	0.00520573546614355	0.0325730304881553
Ruminiclostridium_5	burden_est	0.269087256994356	burden_pval	0.00534465760839056	0.033205106843618
Rhizorhapis	burden_est	0.648712308672438	burden_pval	0.00825959013901675	0.0438509149198707
Flectobacillus	burden_est	0.121953704740121	burden_pval	4.33282536965725e-07	1.5182220095279e-05
Lachnospiraceae_NK4A136_group	burden_est	0.0829645203946929	burden_pval	0.0188086813291345	0.0725832812525189
Streptococcus	burden_est	0.0746335150684381	burden_pval	0.000624186158889595	0.00749023390667514
Shewanella	burden_est	-0.0142429246075898	burden_pval	0.476098897850736	0.703309670349485
Oscillibacter	burden_est	0.168137684538159	burden_pval	0.00817398475818316	0.0438509149198707
Clostridium_sensu_stricto_13	burden_est	0.0357456361716338	burden_pval	0.826682488555563	0.958571646193118
Clostridium_sensu_stricto_1	burden_est	0.0651635496703451	burden_pval	0.0431322527561255	0.13028914970471
Lactobacillus	burden_est	0.126878500001485	burden_pval	3.59271618190935e-05	0.000786804843838148
Acinetobacter	burden_est	0.00453785378891321	burden_pval	0.77499228773812	0.929990745285744
Nocardia	burden_est	0.209312923594208	burden_pval	0.010884486965781	0.0522643095863393
Ignatzschineria	burden_est	0.0814458484808067	burden_pval	0.00743553724092719	0.0414874561977848
Veillonella	burden_est	0.340607120760681	burden_pval	0.108429215513774	0.260230117233059
Hyphomicrobium	burden_est	0.109424580173796	burden_pval	0.0180419869738106	0.0705570562011523
Arenimonas	burden_est	-0.0395866822904884	burden_pval	0.766136156121331	0.924428750361275
Prevotella_9	burden_est	0.181986556160228	burden_pval	0.219357301344301	0.428921866021445
Weissella	burden_est	0.0617162113985168	burden_pval	0.000460328591474996	0.00620381301741687
Lactococcus	burden_est	0.0555189834279162	burden_pval	0.0135810238096558	0.0577523148410604
Tepidimicrobium	burden_est	0.0654609728447028	burden_pval	0.0442917399225206	0.131079608689622
Prevotella_7	burden_est	0.163475008505471	burden_pval	0.109698434398149	0.262556908559504
Buchnera	burden_est	0.0878565862238425	burden_pval	0.038335265807201	0.121672800170682
Leuconostoc	burden_est	0.0765989526057535	burden_pval	0.00791042469871014	0.0430405716526092
Fusobacterium	burden_est	0.0611697350430507	burden_pval	0.00187388157951646	0.0149229114877856
Vogesella	burden_est	-0.0636289686967549	burden_pval	0.0130472309670381	0.0569116834850075
Hathewaya	burden_est	0.368144174516498	burden_pval	0.00191661785765022	0.015125740930645
Ferruginibacter	burden_est	0.0519445612367449	burden_pval	0.41796371607917	0.660007617663749
Myroides	burden_est	0.101706388461501	burden_pval	0.0745241022320877	0.197827616834269
Helicobacter	burden_est	0.126216141677564	burden_pval	0.000984960103722797	0.00965260336935597
Lachnoclostridium	burden_est	5.12442164109905	burden_pval	0.550462924726552	0.776498425218132
Pantoea	burden_est	0.0353998062619426	burden_pval	0.120084771263624	0.282022143771942
Candidatus_Bacilloplasma	burden_est	0.165082267609524	burden_pval	6.51765938847865e-06	0.000163127703551637
Paracoccus	burden_est	0.0544774222098284	burden_pval	0.01535602807329	0.0631432483889997
Alkanindiges	burden_est	0.0998669257241379	burden_pval	0.167268624180879	0.354787687124577
Novosphingobium	burden_est	0.000574745051347333	burden_pval	0.987966502311084	0.999976050772091
Virgibacillus	burden_est	0.160502896326226	burden_pval	0.000572013298770375	0.00705999891280555
Wohlfahrtiimonas	burden_est	0.044022169393781	burden_pval	0.0435296725058499	0.130547400396494
Achromobacter	burden_est	1.68215398678429	burden_pval	0.0434013711790467	0.130547400396494
Oceanobacillus	burden_est	0.110888815245751	burden_pval	0.00822255177593945	0.0438509149198707
Verminephrobacter	burden_est	0.200080734065389	burden_pval	0.00207688261784711	0.0162441890467328
Filimonas	burden_est	-0.256125017173524	burden_pval	0.248251249391312	0.459247639853953
Pedobacter	burden_est	0.207600414886917	burden_pval	0.0270718310265174	0.0960118379725882
Photobacterium	burden_est	0.0501003843686971	burden_pval	0.0112108066309715	0.0527992828426399
Psychrilyobacter	burden_est	0.117249531951375	burden_pval	0.000147041869305123	0.00257617355022576
Roseburia	burden_est	0.211279303068681	burden_pval	0.00184701032756047	0.014920708127458
Arcicella	burden_est	0.0811787988824637	burden_pval	0.218890577629918	0.428921866021445
Alistipes	burden_est	0.122829019580926	burden_pval	0.000715057034436164	0.00808049331595725
Vagococcus	burden_est	0.0793982382981476	burden_pval	0.0439628802705089	0.130547400396494
Candidatus_Rhabdochlamydia	burden_est	0.141114122568064	burden_pval	0.000730098078861207	0.00808663901919699
Stenotrophomonas	burden_est	0.125099226989909	burden_pval	0.144208430272367	0.319006527572205
Parasutterella	burden_est	0.125774398862862	burden_pval	0.00218964511859486	0.0168256940692026
Cetobacterium	burden_est	-0.0890525461187806	burden_pval	6.94812693528157e-06	0.000169071088758518
Sporosarcina	burden_est	0.0971241566279323	burden_pval	0.0296610297130893	0.102699849915677
Anaerosalibacter	burden_est	0.233474435956014	burden_pval	0.000618680504418782	0.00749023390667514
Phreatobacter	burden_est	0.103598428351569	burden_pval	0.0333283279997695	0.112004022041769
Chamaesiphon	burden_est	0.209505855469172	burden_pval	0.0069065422219107	0.0400670926251243
Nubsella	burden_est	0.0438447630179282	burden_pval	0.475893008798674	0.703309670349485
Yersinia	burden_est	0.0442419779285367	burden_pval	0.131594078468942	0.299419253866995
Faecalibacterium	burden_est	0.0420842370212701	burden_pval	0.0287470749872831	0.100328437007411
Ruminococcaceae_UCG.003	burden_est	0.101792389297546	burden_pval	0.472617994588336	0.703309670349485
Candidatus_Cardinium	burden_est	0.142592502392069	burden_pval	0.186956731346665	0.38264975855065
Plesiomonas	burden_est	-0.124777028207506	burden_pval	4.56165306834138e-12	4.44000898651895e-10
Anaerostipes	burden_est	-0.0136795760451297	burden_pval	0.87443748389807	0.98206055883937
Ornithinibacillus	burden_est	-0.566843902149482	burden_pval	0.13785093269008	0.308699944533481
Desulfovibrio	burden_est	0.175619140229675	burden_pval	5.66580688882026e-05	0.00112801064422876
Dechloromonas	burden_est	0.0251094895569519	burden_pval	0.597791780102702	0.81058801729111
Dysgonomonas	burden_est	0.00820431528847997	burden_pval	0.89085020749539	0.99054466300118
Peptoniphilus	burden_est	0.115550513948285	burden_pval	0.000814523561077886	0.00859665830727986
Anaerovibrio	burden_est	0.138195713133519	burden_pval	0.0952515532803063	0.235043269502953
Ruminiclostridium_6	burden_est	-0.147320539182692	burden_pval	0.341122385531531	0.572458256179351
Albidiferax	burden_est	0.0527637311225986	burden_pval	0.000144105437607854	0.00257617355022576
Reyranella	burden_est	0.0727092101157495	burden_pval	0.0234602472605794	0.0863494815137291
Pleurocapsa	burden_est	0.759340534853016	burden_pval	0.0121389583814346	0.0550970338970812
Candidatus_Hepatincola	burden_est	0.0325795596853186	burden_pval	0.428512734096561	0.663037687461921
Lysinibacillus	burden_est	0.061496334551655	burden_pval	0.0402020421427666	0.124882939422211
Sediminibacterium	burden_est	0.0762781182404645	burden_pval	0.0185521099132649	0.0719099481593807
Pseudoxanthomonas	burden_est	0.121223674285479	burden_pval	0.00605233982812543	0.0369644426080107
Mucinivorans	burden_est	0.0759070766928603	burden_pval	0.0183426277075307	0.0714139638746527
Chryseobacterium	burden_est	0.0947698299102772	burden_pval	0.358849423615293	0.587574009508405
Sphingomonas	burden_est	0.053172359897094	burden_pval	0.0807239959848789	0.20983448214467
Subdoligranulum	burden_est	0.125778980396669	burden_pval	0.073733418804307	0.196323631831529
Proteus	burden_est	0.0790557696928636	burden_pval	0.128740827584782	0.296002532714616
Clostridium_sensu_stricto_7	burden_est	0.171977164725719	burden_pval	0.000572214523754788	0.00705999891280555
Bdellovibrio	burden_est	0.126267757540798	burden_pval	2.62246392663948e-07	9.5719933322341e-06
Kurthia	burden_est	-0.00729361358493193	burden_pval	0.731194983845584	0.910225278528649
Marinifilum	burden_est	0.0572410570529887	burden_pval	0.355843322904975	0.584439818358663
Pseudoduganella	burden_est	0.00563640293424121	burden_pval	0.94663139498353	0.999976050772091
Cytophaga	burden_est	-0.0959098868085632	burden_pval	0.431204990617539	0.665027415107332
Prevotellaceae_UCG.001	burden_est	0.0486361790161133	burden_pval	0.0854217129340708	0.216896871102162
Ruminococcaceae_UCG.014	burden_est	0.0549860212298001	burden_pval	0.217651168456289	0.427494223245985
Chishuiella	burden_est	-12.9763854635439	burden_pval	0.999976050772091	0.999976050772091
Rickettsia	burden_est	0.0927263006171648	burden_pval	0.009699982050725	0.0488343923933052
Pseudonocardia	burden_est	0.548151991419383	burden_pval	0.0401055057889583	0.124882939422211
Methylotenera	burden_est	0.0484696230972965	burden_pval	0.276501868753301	0.497362704369387
Sinibacillus	burden_est	0.405826189351718	burden_pval	0.00123974449369221	0.0112259262871456
Legionella	burden_est	-0.441855519059104	burden_pval	0.0584342101320289	0.165807160590536
Carnobacterium	burden_est	0.151860794898046	burden_pval	0.051740026021665	0.150606874458218
Rhizobium	burden_est	0.132030388760544	burden_pval	0.0697581752222345	0.190963004670867
Azohydromonas	burden_est	0.616419338189458	burden_pval	0.11905783352191	0.28048422485885
Aquabacterium	burden_est	0.00243255311701115	burden_pval	0.905240227924118	0.992483463575476
Bifidobacterium	burden_est	0.119609796759825	burden_pval	0.0034858906470742	0.0238565641159141
Alloprevotella	burden_est	0.1748908225427	burden_pval	0.369107651360016	0.602119744118015
Erysipelothrix	burden_est	0.107345695956309	burden_pval	0.0584867724000862	0.165807160590536
Anaerotruncus	burden_est	0.0415054468893812	burden_pval	0.021165592432113	0.0792352947458587
Meganema	burden_est	0.191903228357225	burden_pval	0.00772225205310871	0.0425660308856911
Tissierella	burden_est	0.159389309453864	burden_pval	0.00265569718305346	0.0197151756979223
Deefgea	burden_est	0.117320908145413	burden_pval	0.00635674158922422	0.0378809906949688
Asaccharospora	burden_est	0.193518034404125	burden_pval	0.0195986750849288	0.0751250782827904
Acidovorax	burden_est	0.379979958744355	burden_pval	0.0438458287756507	0.130547400396494
Mycoplasma	burden_est	0.127222208085122	burden_pval	0.0120551929713877	0.0550970338970812
Holdemania	burden_est	-0.568236741891514	burden_pval	0.0877317941468527	0.220842102507595
Nostoc	burden_est	2.00312740999477	burden_pval	0.543750028756191	0.772816293052012
Paraferrimonas	burden_est	-6.41760773043803	burden_pval	0.991174059413955	0.999976050772091
Fluviicola	burden_est	0.0224806089301006	burden_pval	0.562060836148547	0.785271598829548
Planctomyces	burden_est	0.256157629636791	burden_pval	0.0147270007402717	0.0614074306993091
Mucispirillum	burden_est	0.706909673981821	burden_pval	0.543381011251253	0.772816293052012
Sporanaerobacter	burden_est	0.459037524658811	burden_pval	0.0319359098518751	0.108014892008658
Corynebacterium	burden_est	0.091108728806557	burden_pval	0.0388887135843582	0.122464167639514
Elstera	burden_est	-0.0290446582327635	burden_pval	0.748666941726234	0.91206257901616
Peptostreptococcus	burden_est	0.0625403443515416	burden_pval	0.00775924595185032	0.0425660308856911
Paenibacillus	burden_est	3.55497153081668	burden_pval	NA	NA
Clostridium_sensu_stricto_5	burden_est	0.557944888328515	burden_pval	0.000489918365186438	0.00650255284701999
Kinneretia	burden_est	0.0447224526545113	burden_pval	0.630396961990393	0.834180874174598
Thermosipho	burden_est	0.115893629936083	burden_pval	0.0390039985975166	0.122464167639514
Bradyrhizobium	burden_est	0.0700631462598745	burden_pval	0.0132616300304845	0.0572275266340121
Rhodopseudomonas	burden_est	-0.000118815090813212	burden_pval	0.998384792722035	0.999976050772091
Sorangium	burden_est	0.162975600622773	burden_pval	0.000519535697051796	0.00679273538234885
Geobacillus	burden_est	0.182955916358677	burden_pval	0.234914938001246	0.447359751498025
Erysipelotrichaceae_UCG.009	burden_est	0.162498595627713	burden_pval	0.00165547609911668	0.0138114005983449
Chitinibacter	burden_est	0.0049779202604881	burden_pval	0.799277392998667	0.95022740784808
Aliivibrio	burden_est	0.179526921947812	burden_pval	0.0145007474791489	0.0607782525920307
Chitinophaga	burden_est	0.000849557574531229	burden_pval	0.981359326515792	0.999976050772091
Janthinobacterium	burden_est	0.124636305728251	burden_pval	0.220160635290905	0.429533889788046
Paraclostridium	burden_est	-0.000864528390264417	burden_pval	0.986520654180165	0.999976050772091
Brevinema	burden_est	0.110283836528567	burden_pval	0.0100473326933995	0.0494464238169547
Undibacterium	burden_est	0.246515468267531	burden_pval	0.00316573773205444	0.0218361122305487
Aeromonas	burden_est	-0.0293079931374916	burden_pval	0.0611751606379219	0.172869163609096
Candidatus_Paenicardinium	burden_est	0.0241265872288925	burden_pval	0.599558169300771	0.81058801729111
Schlesneria	burden_est	0.095118957975481	burden_pval	0.0395790510107018	0.123825888162053
Blautia	burden_est	0.0760892992328837	burden_pval	0.232650266333835	0.444012273003137
Deinococcus	burden_est	-0.157317600247558	burden_pval	0.158646053689877	0.342300352296386
Nitrospira	burden_est	-0.0234076507885591	burden_pval	0.868335732125563	0.977714783215929
Rhodobacter	burden_est	0.145245246189657	burden_pval	0.000338636771303859	0.00502789511291832
Bryobacter	burden_est	0.0643155539354233	burden_pval	0.23214209465977	0.444009770571962
Enterobacter	burden_est	0.182617991948497	burden_pval	0.013014812643576	0.0569116834850075
SM1A02	burden_est	0.0783116355547127	burden_pval	0.508206187556537	0.743219733388191
Iodobacter	burden_est	0.0121881389200968	burden_pval	0.797534638639003	0.95022740784808
Ideonella	burden_est	0.0904355796120314	burden_pval	0.466442642228013	0.70058756840754
Pirellula	burden_est	-0.0105095672695574	burden_pval	0.818477263106145	0.958571646193118
Proteiniphilum	burden_est	0.0738083671576651	burden_pval	0.450454650433074	0.682695975396839
Aridibacter	burden_est	0.0340050722016029	burden_pval	0.841867575138444	0.96055436352516
Blastomonas	burden_est	0.153685690321805	burden_pval	0.0151052034649984	0.0624158407327294
Pelosinus	burden_est	0.161413964744769	burden_pval	0.0133424995014608	0.0572942625650964
Microcoleus	burden_est	0.0802840280748074	burden_pval	0.151455723601512	0.330860882481108
Pseudogracilibacillus	burden_est	0.0953850725371734	burden_pval	0.010108523108693	0.0494696438168441
Psychrobacter	burden_est	0.153715202095357	burden_pval	0.0016928783378304	0.0139902021126361
Oribacterium	burden_est	0.556882941386977	burden_pval	0.0379492983005079	0.121672800170682
Calditerricola	burden_est	0.165114167463201	burden_pval	0.321844060728008	0.560507747908022
Candidatus_Accumulibacter	burden_est	0.0163988314656469	burden_pval	0.779868722720402	0.934562245011042
Cellvibrio	burden_est	0.0210594529052815	burden_pval	0.806329095281802	0.950665259040186
Rhizidiomyces	burden_est	0.297004417943923	burden_pval	0.073087832274752	0.195197991075252
Methylobacterium	burden_est	0.529665034922702	burden_pval	0.336790222342252	0.568455172970738
Prevotellaceae_NK3B31_group	burden_est	0.0513960278555523	burden_pval	0.241530061570862	0.45209473063264
Gemmobacter	burden_est	-0.00712778515367967	burden_pval	0.805625667965161	0.950665259040186
Cerasibacillus	burden_est	0.0153288584706079	burden_pval	0.282112062392737	0.506414275934503
Iamia	burden_est	2.15285226829143	burden_pval	0.0497016703826737	0.145614258378669
Ensifer	burden_est	-0.00365259354201935	burden_pval	0.854161831281612	0.966879680536303
Bosea	burden_est	0.0389290039231484	burden_pval	0.119109739323621	0.28048422485885
Defluviimonas	burden_est	0.0012566101078441	burden_pval	0.983767064902777	0.999976050772091
Exiguobacterium	burden_est	-1.4351212546587	burden_pval	0.0655664904037294	0.182917979597666
Chthoniobacter	burden_est	0.164889448396515	burden_pval	0.00102690914400125	0.00979795043267886
Comamonas	burden_est	0.129991340222742	burden_pval	0.131222612319903	0.29935158435478
Mycobacterium	burden_est	0.227692021890951	burden_pval	0.000303119714389653	0.004741658389381
Romboutsia	burden_est	0.23666492816153	burden_pval	0.124918412147682	0.29026135024236
Curvibacter	burden_est	-0.00834246586906526	burden_pval	0.803498655551392	0.950665259040186
Cupriavidus	burden_est	1.79568604287458	burden_pval	0.021072578869889	0.0792256613305698
Chitinimonas	burden_est	0.152934521963777	burden_pval	0.00677142700563587	0.0398403403808771
Candidatus_Microthrix	burden_est	0.350378048875983	burden_pval	0.0294893493180201	0.102510595248356
Tabrizicola	burden_est	0.0655882481637372	burden_pval	0.00854725370853484	0.0446827756369294
Uliginosibacterium	burden_est	0.0525426647913965	burden_pval	0.414068664389277	0.658301542658814
Macellibacteroides	burden_est	-0.0661284515428743	burden_pval	0.590276616447271	0.808660329987445
Corynebacterium_1	burden_est	-0.0402842032209837	burden_pval	0.719588740997444	0.903094179246076
Derxia	burden_est	1.17941163913524	burden_pval	0.0829979389944829	0.213841748703432
Ureibacillus	burden_est	3.02548138549035	burden_pval	0.00701011892659836	0.0404004222348695
Staphylococcus	burden_est	0.200756284278907	burden_pval	0.0115887208521072	0.0542872698740423
Turneriella	burden_est	-0.194623339995819	burden_pval	0.0919794586448863	0.228903425491251
Mitsuaria	burden_est	0.28841768762678	burden_pval	0.085234642897229	0.216896871102162
Haliscomenobacter	burden_est	-0.0661269463320967	burden_pval	0.474458338534022	0.703309670349485
Pseudorhodoferax	burden_est	0.0766657444462351	burden_pval	0.354187152683759	0.584308749060212
Devosia	burden_est	0.0827633489071412	burden_pval	0.293226440185673	0.522086100818393
Candidatus_Sulcia	burden_est	0.13418926167427	burden_pval	0.0100411255663429	0.0494464238169547
Duganella	burden_est	0.0527672703727328	burden_pval	0.03337106136176	0.112004022041769
Caenimonas	burden_est	0.0087606224647105	burden_pval	0.733230509985726	0.910225278528649
Luteimonas	burden_est	-0.0147622083803395	burden_pval	0.820319912799171	0.958571646193118
Dinghuibacter	burden_est	0.0585160563669295	burden_pval	0.231458856442574	0.443840135092582
Jahnella	burden_est	0.235719436490237	burden_pval	0.0068324873430255	0.0399017260832689
Pelomonas	burden_est	0.0235604401446923	burden_pval	0.18534786913875	0.382034666742459
Tychonema	burden_est	0.125599237452613	burden_pval	0.00118245462621909	0.0110916021175753
Hydrogenophaga	burden_est	0.0282662550483641	burden_pval	0.58574675458485	0.806783265748945
Rhodococcus	burden_est	0.51489975085417	burden_pval	0.00357547937007681	0.0242799994433123
Rheinheimera	burden_est	0.120540137459575	burden_pval	7.62155926786254e-05	0.00145140998231469
Cloacibacterium	burden_est	0.0273728891287201	burden_pval	0.378344924965353	0.614898245398236
Escherichia.Shigella	burden_est	0.0743900462154797	burden_pval	0.309800014790635	0.543857340594382
Flavihumibacter	burden_est	0.0805160770194222	burden_pval	0.0426176498808058	0.130080352946292
Xenophilus	burden_est	0.399703145186319	burden_pval	0.104979640812097	0.252643311404936
Chitinivorax	burden_est	0.0832718884165087	burden_pval	0.0419877846253704	0.128838712928669
Azospira	burden_est	0.158468588048974	burden_pval	0.082274003037237	0.2126018485564
Motiliproteus	burden_est	0.125525190691521	burden_pval	0.00614547512704231	0.0369644426080107
Delftia	burden_est	-0.150245984468052	burden_pval	0.00223603665381898	0.0170327661630037
Megamonas	histopath_est	-0.0659276107339016	histopath_pval	0.815846631774832	0.958571646193118
Flavobacterium	histopath_est	-0.191647236509486	histopath_pval	0.00856929943721933	0.0446827756369294
NONE	histopath_est	-0.0146958228045731	histopath_pval	0.82390331890452	0.958571646193118
Leeia	histopath_est	0.00659014586927638	histopath_pval	0.963326590397599	0.999976050772091
Koukoulia	histopath_est	-1.60783720990337	histopath_pval	0.78809222810922	0.943126764786443
Bacteroides	histopath_est	0.150245434450495	histopath_pval	0.230307506577174	0.443405221454075
Ohtaekwangia	histopath_est	1.89209235651429	histopath_pval	1.89701264212524e-10	1.18698791035837e-08
Spiroplasma	histopath_est	0.360297943895691	histopath_pval	0.0340616088951879	0.112596110913904
Vibrio	histopath_est	0.218318189641468	histopath_pval	0.00603368424125326	0.0369644426080107
Gemmata	histopath_est	0.174787648930619	histopath_pval	0.23622543411155	0.448465650661529
Haliangium	histopath_est	1.07704461399247	histopath_pval	0.00162892289286115	0.0137205428283305
Ruminiclostridium_5	histopath_est	-0.225547995509747	histopath_pval	0.571455876398741	0.791595380016314
Rhizorhapis	histopath_est	0.490341202810809	histopath_pval	0.301853288798787	0.53224422404574
Flectobacillus	histopath_est	-0.231073823586537	histopath_pval	0.0121237709756711	0.0550970338970812
Lachnospiraceae_NK4A136_group	histopath_est	0.526530098252192	histopath_pval	0.0014729196675308	0.0125269672694852
Streptococcus	histopath_est	-0.289834227514244	histopath_pval	0.0160981213369185	0.0649859644753024
Shewanella	histopath_est	-0.164064927378843	histopath_pval	0.0231944060247892	0.0857312222688413
Oscillibacter	histopath_est	0.377159852115049	histopath_pval	0.089131259032428	0.223722014075664
Clostridium_sensu_stricto_13	histopath_est	-0.677106271102463	histopath_pval	0.24312632055694	0.454112274643665
Clostridium_sensu_stricto_1	histopath_est	0.377662449692515	histopath_pval	0.0129880055943385	0.0569116834850075
Lactobacillus	histopath_est	0.151730201480562	histopath_pval	0.198679337862906	0.397358675725812
Acinetobacter	histopath_est	-0.147259603495114	histopath_pval	0.0309007530834641	0.106153175298488
Nocardia	histopath_est	0.00659838359021076	histopath_pval	0.983288306583574	0.999976050772091
Ignatzschineria	histopath_est	-0.358517536605422	histopath_pval	0.0119310354076849	0.0550083527217473
Veillonella	histopath_est	0.921578277224365	histopath_pval	0.0383191167083073	0.121672800170682
Hyphomicrobium	histopath_est	0.00820382941478003	histopath_pval	0.95349981089886	0.999976050772091
Arenimonas	histopath_est	0.515220647541508	histopath_pval	0.217371268900808	0.427494223245985
Prevotella_9	histopath_est	-0.0830133265167849	histopath_pval	0.901537037152189	0.992143774554419
Weissella	histopath_est	0.280386437059775	histopath_pval	0.00504073451455892	0.0319977060489392
Lactococcus	histopath_est	-0.140931205734283	histopath_pval	0.183151648753192	0.379292776141361
Tepidimicrobium	histopath_est	0.263635889005644	histopath_pval	0.124753751658402	0.29026135024236
Prevotella_7	histopath_est	0.108853841066134	histopath_pval	0.825252264176813	0.958571646193118
Buchnera	histopath_est	0.370155626192943	histopath_pval	0.0688869771399753	0.189169253838929
Leuconostoc	histopath_est	0.196398135006875	histopath_pval	0.285730230793093	0.510048547996075
Fusobacterium	histopath_est	0.338175452745738	histopath_pval	0.0013312730088453	0.0116619515574849
Vogesella	histopath_est	-0.227428981232339	histopath_pval	0.00295983996122109	0.0210798358213795
Hathewaya	histopath_est	-0.383072643766064	histopath_pval	0.432997807863914	0.666618769224585
Ferruginibacter	histopath_est	0.692492580371556	histopath_pval	0.021405375859102	0.0794538527651413
Myroides	histopath_est	0.375701209034361	histopath_pval	0.129515376761584	0.29700384828049
Helicobacter	histopath_est	0.216223007323257	histopath_pval	0.251627802954916	0.464054642923171
Lachnoclostridium	histopath_est	3.46809193019041	histopath_pval	0.544323804581155	0.772816293052012
Pantoea	histopath_est	-0.049199696294586	histopath_pval	0.713535404056381	0.899362610004878
Candidatus_Bacilloplasma	histopath_est	0.16498895129435	histopath_pval	0.33670384380172	0.568455172970738
Paracoccus	histopath_est	0.474131613039258	histopath_pval	0.00185657213001475	0.014920708127458
Alkanindiges	histopath_est	0.290452146691975	histopath_pval	0.255494778887342	0.470196273750654
Novosphingobium	histopath_est	0.534319121564595	histopath_pval	0.00365807551797985	0.0244887643261374
Virgibacillus	histopath_est	0.650472446345011	histopath_pval	0.0117463883180444	0.0546003464960952
Wohlfahrtiimonas	histopath_est	-0.0683076480717057	histopath_pval	0.663385596202801	0.86104160428666
Achromobacter	histopath_est	-3.87966489705938	histopath_pval	0.0352059160841903	0.114827656471045
Oceanobacillus	histopath_est	0.404819672507036	histopath_pval	0.0337635608047447	0.112104196165531
Verminephrobacter	histopath_est	0.345978072397919	histopath_pval	0.26261306764168	0.479268848446066
Filimonas	histopath_est	2.6391148859348	histopath_pval	0.0877180240118305	0.220842102507595
Pedobacter	histopath_est	-0.76859432016689	histopath_pval	0.172137696291671	0.363355715545793
Photobacterium	histopath_est	0.321417367627354	histopath_pval	0.0123543427460944	0.0557855888947354
Psychrilyobacter	histopath_est	0.310911203899828	histopath_pval	0.00936985850968085	0.0474450638987308
Roseburia	histopath_est	-0.0554266042827259	histopath_pval	0.827200851094593	0.958571646193118
Arcicella	histopath_est	0.107065165803474	histopath_pval	0.794074698142907	0.948131724634994
Alistipes	histopath_est	0.395331849473037	histopath_pval	0.0260481260023167	0.0931353403184875
Vagococcus	histopath_est	0.718601587931112	histopath_pval	0.00127861104648888	0.0113137704719622
Candidatus_Rhabdochlamydia	histopath_est	0.1081980614676	histopath_pval	0.59934949618665	0.81058801729111
Stenotrophomonas	histopath_est	-1.19396327850575	histopath_pval	7.95969503006048e-05	0.00148355166943255
Parasutterella	histopath_est	0.272724832615173	histopath_pval	0.104904480525877	0.252643311404936
Cetobacterium	histopath_est	-0.0664092885034544	histopath_pval	0.222244891595061	0.431677439107037
Sporosarcina	histopath_est	0.384114986257456	histopath_pval	0.0517496223880406	0.150606874458218
Anaerosalibacter	histopath_est	-0.0912858578998485	histopath_pval	0.735916643915208	0.910540932301868
Phreatobacter	histopath_est	-0.197108244457919	histopath_pval	0.128591124937158	0.296002532714616
Chamaesiphon	histopath_est	-0.264873379127607	histopath_pval	0.354884596526242	0.584358846911632
Nubsella	histopath_est	-0.360853412622281	histopath_pval	0.139362958433251	0.309852669003878
Yersinia	histopath_est	-0.285186530094817	histopath_pval	0.0318300080670859	0.108014892008658
Faecalibacterium	histopath_est	-0.243480204322185	histopath_pval	0.0171783775702524	0.0680916685590097
Ruminococcaceae_UCG.003	histopath_est	0.505202757119733	histopath_pval	0.44830331507644	0.680613005211371
Candidatus_Cardinium	histopath_est	0.0442188231647398	histopath_pval	0.905291483671107	0.992483463575476
Plesiomonas	histopath_est	0.193154980704597	histopath_pval	0.0130585027174503	0.0569116834850075
Anaerostipes	histopath_est	0.298819359665199	histopath_pval	0.327821738673825	0.563082045251512
Ornithinibacillus	histopath_est	7.71040666821803	histopath_pval	0.212434078462564	0.421023196228973
Desulfovibrio	histopath_est	0.0682832300013954	histopath_pval	0.737610964705539	0.911350077689777
Dechloromonas	histopath_est	0.0536250519463674	histopath_pval	0.725557211811966	0.909281999352336
Dysgonomonas	histopath_est	0.502371314511666	histopath_pval	0.0336256068570504	0.112104196165531
Peptoniphilus	histopath_est	0.25524044003034	histopath_pval	0.137197173802249	0.308699944533481
Anaerovibrio	histopath_est	-0.0651218050950909	histopath_pval	0.889597371134918	0.99054466300118
Ruminiclostridium_6	histopath_est	0.251917477014449	histopath_pval	0.326020708716471	0.561514194096456
Albidiferax	histopath_est	-0.284961626526595	histopath_pval	0.000738505846502008	0.00808663901919699
Reyranella	histopath_est	0.273686679523676	histopath_pval	0.111165309530752	0.265342809670133
Pleurocapsa	histopath_est	-2.36799669583662	histopath_pval	0.0318270187715602	0.108014892008658
Candidatus_Hepatincola	histopath_est	-0.328460859175202	histopath_pval	0.0380755009629213	0.121672800170682
Lysinibacillus	histopath_est	-0.0134646473623616	histopath_pval	0.93891714268473	0.999976050772091
Sediminibacterium	histopath_est	0.693902653070273	histopath_pval	0.000719495980187974	0.00808049331595725
Pseudoxanthomonas	histopath_est	0.24512879595643	histopath_pval	0.159792544681768	0.343926951206949
Mucinivorans	histopath_est	-0.592438954262254	histopath_pval	0.0128360506687483	0.0569116834850075
Chryseobacterium	histopath_est	-0.0649629859098749	histopath_pval	0.849482669565757	0.963920749403631
Sphingomonas	histopath_est	0.168884457770598	histopath_pval	0.0782397595241429	0.205203680668111
Subdoligranulum	histopath_est	0.402699801905751	histopath_pval	0.374778853490823	0.610234713118886
Proteus	histopath_est	-0.0651620125574792	histopath_pval	0.836502929988526	0.958966827787457
Clostridium_sensu_stricto_7	histopath_est	0.184098217418611	histopath_pval	0.428064502547564	0.663037687461921
Bdellovibrio	histopath_est	0.0143120370413982	histopath_pval	0.927143072535298	0.999976050772091
Kurthia	histopath_est	-0.114326906665071	histopath_pval	0.245577050734271	0.456742030665013
Marinifilum	histopath_est	0.448570877433965	histopath_pval	0.121057817683287	0.283547187942671
Pseudoduganella	histopath_est	1.00093383018278	histopath_pval	0.00217838362217078	0.0168256940692026
Cytophaga	histopath_est	1.03160771598451	histopath_pval	0.0178735207912414	0.0702116780857732
Prevotellaceae_UCG.001	histopath_est	0.344867851935398	histopath_pval	0.0169479321516651	0.067483584385721
Ruminococcaceae_UCG.014	histopath_est	-0.188907442149627	histopath_pval	0.217634464810392	0.427494223245985
Chishuiella	histopath_est	-5.60391956002338	histopath_pval	0.999501008128141	0.999976050772091
Rickettsia	histopath_est	0.24107892826912	histopath_pval	0.0941744005487744	0.233041736951205
Pseudonocardia	histopath_est	0.221507818032752	histopath_pval	0.634283204596099	0.838057446796656
Methylotenera	histopath_est	-0.230943341212963	histopath_pval	0.349889260184732	0.58270530783617
Sinibacillus	histopath_est	0.442791103419001	histopath_pval	0.033784826241667	0.112104196165531
Legionella	histopath_est	0.161127307707363	histopath_pval	0.612706775740803	0.823207263111877
Carnobacterium	histopath_est	0.810800936973928	histopath_pval	0.066129895633722	0.183322115744115
Rhizobium	histopath_est	-0.57469788827255	histopath_pval	0.0167167654547656	0.0668670618190626
Azohydromonas	histopath_est	-1.15611868486838	histopath_pval	0.165033119172494	0.350895661153167
Aquabacterium	histopath_est	0.431424714265442	histopath_pval	0.00375395941690859	0.0247253266858039
Bifidobacterium	histopath_est	0.180191448008412	histopath_pval	0.345714009880243	0.577949375295979
Alloprevotella	histopath_est	-0.149994233715428	histopath_pval	0.82813041826036	0.958571646193118
Erysipelothrix	histopath_est	0.357191721551016	histopath_pval	0.161281669234824	0.346281231004181
Anaerotruncus	histopath_est	0.378254382295393	histopath_pval	4.07111475718117e-05	0.000869828421290417
Meganema	histopath_est	0.611460640872647	histopath_pval	0.0630064000974101	0.177471403489811
Tissierella	histopath_est	0.204777895876897	histopath_pval	0.405231292220083	0.646598564635324
Deefgea	histopath_est	0.239009296935087	histopath_pval	0.302316801490988	0.53224422404574
Asaccharospora	histopath_est	0.879134870338766	histopath_pval	0.0387980571124544	0.122464167639514
Acidovorax	histopath_est	-0.438178591940831	histopath_pval	0.0154576859737533	0.0631432483889997
Mycoplasma	histopath_est	0.0546177403632955	histopath_pval	0.718523450480218	0.903050993716888
Holdemania	histopath_est	2.5038303997634	histopath_pval	0.138139701206763	0.308699944533481
Nostoc	histopath_est	-2.89302078895035	histopath_pval	0.628159065967156	0.834180874174598
Paraferrimonas	histopath_est	0.308143629887718	histopath_pval	0.999305965114544	0.999976050772091
Fluviicola	histopath_est	-0.196945392550946	histopath_pval	0.126673069822164	0.292785248454395
Planctomyces	histopath_est	-0.438620025086014	histopath_pval	0.0918444517248038	0.228903425491251
Mucispirillum	histopath_est	-3.33021372815235	histopath_pval	0.591757362405833	0.808704289340888
Sporanaerobacter	histopath_est	0.291197799832061	histopath_pval	0.473234616858672	0.703309670349485
Corynebacterium	histopath_est	0.22955638772772	histopath_pval	0.237537045007696	0.448465650661529
Elstera	histopath_est	0.595278641524618	histopath_pval	0.0973261264240669	0.239487884122142
Peptostreptococcus	histopath_est	0.302165786811232	histopath_pval	0.0165017439804631	0.0663097602150718
Paenibacillus	histopath_est	-0.926346650532838	histopath_pval	NA	NA
Clostridium_sensu_stricto_5	histopath_est	-1.90341774806134	histopath_pval	0.0038979236600513	0.0254819487030219
Kinneretia	histopath_est	-0.0665770651639332	histopath_pval	0.899325709896134	0.990955121847815
Thermosipho	histopath_est	0.198929799745769	histopath_pval	0.61592179706463	0.826259562371541
Bradyrhizobium	histopath_est	0.112635069810631	histopath_pval	0.477747016584618	0.704556206276306
Rhodopseudomonas	histopath_est	0.710099453615196	histopath_pval	0.00936673835011946	0.0474450638987308
Sorangium	histopath_est	0.198730572401523	histopath_pval	0.33047257887023	0.564315748714077
Geobacillus	histopath_est	0.416124652553622	histopath_pval	0.500016525666006	0.733692590424491
Erysipelotrichaceae_UCG.009	histopath_est	0.209242550860731	histopath_pval	0.313963131833175	0.547871919294545
Chitinibacter	histopath_est	-0.340928399439338	histopath_pval	4.7551519987318e-06	0.000130172285965283
Aliivibrio	histopath_est	-1.95532445985544e-05	histopath_pval	0.999947201484026	0.999976050772091
Chitinophaga	histopath_est	-0.0981929332953195	histopath_pval	0.384130700527188	0.620845929265345
Janthinobacterium	histopath_est	-1.79840765102566	histopath_pval	0.00712819351725469	0.0407033033298329
Paraclostridium	histopath_est	-0.00932148146115894	histopath_pval	0.966095830605089	0.999976050772091
Brevinema	histopath_est	0.340701828127326	histopath_pval	0.0845855729509798	0.216026128003085
Undibacterium	histopath_est	0.0397655797915682	histopath_pval	0.842653505559504	0.96055436352516
Aeromonas	histopath_est	0.0156948491312094	histopath_pval	0.734622456529401	0.910225278528649
Candidatus_Paenicardinium	histopath_est	-0.0965153415655205	histopath_pval	0.664456763125322	0.86104160428666
Schlesneria	histopath_est	-0.0252255031436878	histopath_pval	0.887552821958463	0.99054466300118
Blautia	histopath_est	0.12026544884478	histopath_pval	0.687632959353021	0.876241833661113
Deinococcus	histopath_est	0.609481410154704	histopath_pval	0.0810784423083222	0.210132294266539
Nitrospira	histopath_est	0.791763529291106	histopath_pval	0.0991544369554846	0.243018562110776
Rhodobacter	histopath_est	-0.363089366135689	histopath_pval	0.0430999003259259	0.13028914970471
Bryobacter	histopath_est	0.431010922347329	histopath_pval	0.0553797210164957	0.158538024870752
Enterobacter	histopath_est	-0.152661988700424	histopath_pval	0.590802067570736	0.808660329987445
SM1A02	histopath_est	0.918419880138815	histopath_pval	0.0728031318029478	0.195032242995053
Iodobacter	histopath_est	-0.265463692413313	histopath_pval	0.243971322948946	0.454721018943142
Ideonella	histopath_est	0.195184577883973	histopath_pval	0.744834490939932	0.91206257901616
Pirellula	histopath_est	0.57925453653844	histopath_pval	0.00480964577842861	0.0312092570511368
Proteiniphilum	histopath_est	0.361723035704581	histopath_pval	0.324384374484235	0.561514194096456
Aridibacter	histopath_est	1.09170151955064	histopath_pval	0.326003898425462	0.561514194096456
Blastomonas	histopath_est	0.0412039128842036	histopath_pval	0.883262529018145	0.989389411759967
Pelosinus	histopath_est	0.263343641354881	histopath_pval	0.513742230450972	0.747571750623009
Microcoleus	histopath_est	0.60587779620578	histopath_pval	0.0905790142199968	0.226706332733478
Pseudogracilibacillus	histopath_est	0.449849417299412	histopath_pval	0.0067764962519985	0.0398403403808771
Psychrobacter	histopath_est	0.0645134445734185	histopath_pval	0.82964217077136	0.958571646193118
Oribacterium	histopath_est	-1.59249454167071	histopath_pval	0.164619933115288	0.350868762552292
Calditerricola	histopath_est	1.54593442253714	histopath_pval	0.0685965757257225	0.189169253838929
Candidatus_Accumulibacter	histopath_est	-0.00724030824518198	histopath_pval	0.967069008119346	0.999976050772091
Cellvibrio	histopath_est	1.70635251781923	histopath_pval	0.0251891933477592	0.0908054871301936
Rhizidiomyces	histopath_est	0.293610981358374	histopath_pval	0.353442029696317	0.584179656630139
Methylobacterium	histopath_est	-0.825235341515527	histopath_pval	0.68206009844151	0.872489815989238
Prevotellaceae_NK3B31_group	histopath_est	0.336189948747907	histopath_pval	0.132648279170251	0.30096733860645
Gemmobacter	histopath_est	-0.14917470344757	histopath_pval	0.193899496058708	0.392277040525238
Cerasibacillus	histopath_est	0.044664564560667	histopath_pval	0.642108949830913	0.843309505325157
Iamia	histopath_est	-4.28031809079754	histopath_pval	0.053931185410931	0.156436153708528
Ensifer	histopath_est	-0.0608255526928889	histopath_pval	0.390152655397682	0.629417543514492
Bosea	histopath_est	-0.136489115783122	histopath_pval	0.192383075500246	0.390110125319944
Defluviimonas	histopath_est	0.00463887872757902	histopath_pval	0.981422212013009	0.999976050772091
Exiguobacterium	histopath_est	2.69192771588544	histopath_pval	0.071003186356907	0.193163947977176
Chthoniobacter	histopath_est	0.370205811425481	histopath_pval	0.0310611761386046	0.106287462099288
Comamonas	histopath_est	-0.416633665537318	histopath_pval	0.285883375646202	0.510048547996075
Mycobacterium	histopath_est	0.279382491091263	histopath_pval	0.348947195192737	0.582243319978739
Romboutsia	histopath_est	-0.187651670320767	histopath_pval	0.769286721369522	0.926953463438378
Curvibacter	histopath_est	0.3113547881411	histopath_pval	0.0101883497150174	0.049583301946418
Cupriavidus	histopath_est	-2.42558829301394	histopath_pval	0.129959350151793	0.297243840033866
Chitinimonas	histopath_est	-0.0604252072841465	histopath_pval	0.759591332371452	0.919665889738047
Candidatus_Microthrix	histopath_est	-0.734095127005724	histopath_pval	0.198402909439376	0.397358675725812
Tabrizicola	histopath_est	0.00437140602481579	histopath_pval	0.976706979757643	0.999976050772091
Uliginosibacterium	histopath_est	-0.218248500823931	histopath_pval	0.275829787197206	0.497174678157927
Macellibacteroides	histopath_est	0.322344182651603	histopath_pval	0.565845153183876	0.788045078202028
Corynebacterium_1	histopath_est	0.663433255896314	histopath_pval	0.269579233073513	0.487916132587597
Derxia	histopath_est	0.153204505128371	histopath_pval	0.810705113381213	0.954539891561751
Ureibacillus	histopath_est	-2.31830280413661	histopath_pval	0.0110370925794475	0.0523359519564126
Staphylococcus	histopath_est	-0.759645844706142	histopath_pval	0.102598823143436	0.24827781512058
Turneriella	histopath_est	0.895411764225117	histopath_pval	0.00608473078594323	0.0369644426080107
Mitsuaria	histopath_est	0.419621482436701	histopath_pval	0.336353619125632	0.568455172970738
Haliscomenobacter	histopath_est	0.42909044709132	histopath_pval	0.16446349861112	0.350868762552292
Pseudorhodoferax	histopath_est	0.370346061272921	histopath_pval	0.401159792261729	0.642499092344242
Devosia	histopath_est	0.738119746168449	histopath_pval	0.0407173734813176	0.126036816853831
Candidatus_Sulcia	histopath_est	0.37675405343515	histopath_pval	0.0655387585118349	0.182917979597666
Duganella	histopath_est	-0.0628538477320234	histopath_pval	0.638386245815509	0.840941881705844
Caenimonas	histopath_est	0.175300763173287	histopath_pval	0.192012166923306	0.390110125319944
Luteimonas	histopath_est	0.529491377512962	histopath_pval	0.0428446270391525	0.13028914970471
Dinghuibacter	histopath_est	-0.0584452563503636	histopath_pval	0.668911021444928	0.86375436544551
Jahnella	histopath_est	0.246304398305437	histopath_pval	0.744423463719798	0.91206257901616
Pelomonas	histopath_est	-0.243900869505341	histopath_pval	9.32617158892593e-05	0.00170202631497898
Tychonema	histopath_est	0.203832428796253	histopath_pval	0.248497010605906	0.459247639853953
Hydrogenophaga	histopath_est	0.113561532315265	histopath_pval	0.675425737955347	0.868829583625381
Rhodococcus	histopath_est	-1.12087293787169	histopath_pval	0.0860982928307889	0.217982961039801
Rheinheimera	histopath_est	-0.00366596151220203	histopath_pval	0.97632911920019	0.999976050772091
Cloacibacterium	histopath_est	-0.314855704054799	histopath_pval	0.00616074043466846	0.0369644426080107
Escherichia.Shigella	histopath_est	-0.270396736304083	histopath_pval	0.0286132868586506	0.100260957152712
Flavihumibacter	histopath_est	-0.136590540589089	histopath_pval	0.421086701875145	0.661962722644389
Xenophilus	histopath_est	0.0257841735581371	histopath_pval	0.985260279131463	0.999976050772091
Chitinivorax	histopath_est	-0.168244179596086	histopath_pval	0.462434463197333	0.696035377595986
Azospira	histopath_est	0.203690845115878	histopath_pval	0.590564205130684	0.808660329987445
Motiliproteus	histopath_est	-1.10387041396404	histopath_pval	0.00142490111083489	0.0122373860106996
Delftia	histopath_est	1.34973583667699	histopath_pval	0.00368023818622104	0.0244887643261374
